# Supplementary material for: Integrative Analysis of Three RNA Sequencing Methods Identifies Mutually Exclusive Exons of MADS-Box Isoforms During Early Bud Development in Picea abies
Source: Front Plant Sci. 2018 Nov 13;9:1625. doi: 10.3389/fpls.2018.01625 (PMC6243048; doi:10.3389/fpls.2018.01625)
Supplement: Supplementary file 4 [file Data_Sheet_3.FASTA]

>PaSOC1_core
CATGCAGGAAATTTTGGAAAAGTATCAAGACCGGTCGCAAGAAAGTGACATATCTGTTAGAACGAAAGAGCAAGATACTCAGTGTTTGAGACGAGAACTTGCAAATATGGAGGAAAAGATCAGGATTCTTGATTCAACACAAAGAAAAATGTTGGGGGAAGGGTTGACATCGTGTTCAATGGCAGAATTAAATAAGTTAGAGAGCCAAGCTGAACGAGGATTGAGCCATATACGGGCTCGAAAG
>PaMADS10_core
CATGAAGATGATGCTGGACAAGTATAGCTCAAATCGGAAGGATGGACAACCAAATCTTGAGATTGAGAGTCATGATCTCAAAAGGATAAAACAACAAATTGAAGATATTAGTCAAACTTTGAGAAATATACATGGCGAGGAACTTGAAAAATTATCTCTAAAAGACTTGCAACAACTAGAAGAACAACTTGAAGCTGGGTTAAGTAAGGTTCGATCACAAAAG
>PaMADS9_core
CATGACAGCAATTCTGGGAAAATATCGAGTACACGAAGAAGGCTCCAGTTCAACATCGCTTCAAAACGCAAAGTATCATCAATCAGGGATTGAGAAGTTGCAAGAGAAGTTGAACATGTTGCAGAGAAAGGAAAAAAATTTGGTGGGCGAAGACTTGGAGTTATTAACAATGAAAGAACTGCAACGACTTGAAAAACAATTGCAAATGGGTATAAAAAGGATCAGTGATAGAAAG
>DAL38_core
CATGAAGATGCTTATTAATAAGTATTTGAAACATATGGAAGTGGAAAAGTTGAAAGAAGATATCAACAATCTTTCTCGTTTTTGCAGAGGTGATGAAGTTGAAGGAATCAGTTTGAAAATGTTTGAAGATCTTGAGCAAACCCTTGAAATGGCGGTGAAGTGTGTTCAATCAAGACAGAGGGAAATTTTTACGAAGCAAGTTAATATTCTTCAAAATCAGGAAGATAAGGCACTAAAGGAAAGAGGAGAGTTACGAAATCAG
>DAL37_core
CGTGGCCACAATCTTGGAAAAATACCGATTACGACTCAAAACGTTGCATGAGAAGATGGACGTATTGAAAAAAAAAGAAAAAAATATGGTTGGTGAAGACTTGGAGTCATTATCAATGAAAGAATTACAACGACTTGAAAAGCAATTGCAAACTGGGATAAAAAGAATTTCTGATAGAAAG
>DAL36_core
TGTTAAGGCAACAATTGAGAAGTACATCAAAACCAATGAACATTGGCAAAAGGAAACAAGAAAACTCAAGCAACAACGTAATATTTTAAACGACTCCATCAGGCAATTAATGGGTGAGTGCCTTGACTCATTAAGCATGAAGGAACTCGAGCAGATTGAAATTTGTCTACAAAAGGGCATCAGTAGTGTACGGTCGAAGAAG
>DAL35_core
CATGCAGAAAATATTGGAAAGATATCAAAAACATTCTGAAGAAAATAGTATAAATAAGATATTCAAAGAAGAAAATACTCAGTCTTTAAAACGGGAAATTGCAAATATGGAAGAAACCATTAGGATTCTTGAATCATCACAAAGAAAGATGTTGGGGGAGGGTCTGGCATCTTGTTCATTGAAGGAATTAAGTAATTTGGAAAGCCAAGCTGAACGAGGATTGAGCCATATTCGGTCACGAAAG
>DAL34_core
CATGCATAAAATGTTGAAGAGGTATCATGATACGAATGGAACAAGTAAAGAGCAAGATAATGAGGATTTAAACCGACAGATTGCAAATATGAAAGATAGAATTAGGATTCTCGAATTGACACAAAGAAAGATGATGGGGGAGGGTTTAGGGACATGTTCATTGAAGGAATTAACTGAATTGGAGGTCCAAGTTGATCAGGGATTGAACCATATACGAGCACAAAAG
>DAL33C_core
CATGCAAAAAATGTTGGAAAAGTATGCAAGGTGTTCACAAGAATGTGGTACAAGTGAACCAAGCAAAAGTCAAGATATTCAGTATTTAAAACAAGAAATTGAAAATATGGAAGAAAGAATTAAAATTCTTCAATCCAAAGAAAGAAAGATCTTCGGGGAGGGTTTGGAATCATGTTCAATGAAGGAACTAAATCAATTGGAGAGACAAGTTGAACGAGGATTGAGGCATATACGAGCAACAAAG
>DAL33A_core
CATGCAAAAAATGTTGGAAAAGTATACAAGGTGTTCAGAAGAATGTGGTAGAAGTGAACCAAGCAAAACTCAAGATATTCAGTATTTAAAACAAGAAATTGAAAATATGGAAGAAAGAATTAAAATTCTTCAATCCAAAGAAAGAAAGATCTTTGGGGAGGGTTTGGAATCATGTTCAATGAAGGAACTAAATCAATTGGAGAGACAAGTTGAACGAGGATTGAGGCATATACGAGCAACAAAG
>DAL32B_core
CATGCAGAAAATGTTGGAAAGGTACGAAAAATGTTCGGAAGAAAATGACACAACTAATACAACCAAAAAACAGGATGCTAAGTATCTAGAACGAGAAATAGCAAATATGGAGGAAACGATTAAGATTCTTGAATTAAGACAAAGAAAGATGTTAGGGAAGGAGCTGGAATCATGTGCATTGAAGGATTTAAATCAGTTGGAGAGCCAGGTTGAACGAGGATTGAGCCGTATACGAGCACGAAAG
>JTL_core
TATGAAGGTGATATTGGACCAATACATTTTGTATCATAGCACAATTCAAAATGATGGACAACCAACAACTCTTGAGTTCAAGAGTAAAAATCTTAAAAGGATAAAACAACAATTTGAAGATACTAGTCAGAATTTGAGAAAAATGCATGGGAAGGAACTTGAAGGGTTATCTTTAAAAGACTTGCAACAATTAGAAGAACAACTTGAAATGGGATTGACAAGCATTCGATCACAAAAG
>DAL23_core
CATGAGGAGGATTATAGAGAGGTATCAAAAAGCGTCTGGTGCTAGACTGTTCGAGTTTGACAACCAGCATCTATATTCTGAGATTACAAGAATCAAGAATGAAAATGAAAAGCTGCAAACGAATCTCAGGCATATGATGGGTGAGGATCTGTCTTCCTTAACTCTGAGTGAGTTACATCACCTGGAACAGCAACTGGACGTTGGCGCAAATCGTGTCCGAATTAGAAAG
>DAL22_core
TATGAGAAAGATCATAGAGAGGTACCAAAAAGTGTCTGGATCGAGACTGCCTGAGTTTGACAATAAGAATTTATTCTGTGAGATGACAAGAATGAAGAATGAATGTGAAAAGCTTCAAAATAATCTTAGGCATATGATGGGTGAGAGTATGACTTCCTTGACTGTGAGTGAGCTACATCACCTCGAACAACAACTGGAAGTAGCAGCAAATCGTGTACGAACCAGAAAG
>DAL21_core
GTATGGAAAGAACTATCGAGAGATATGAAAAATGTACCAAAGCAATTAATTGCCCATCATCAGAGCACAATGTAGAGAATAAGAACCCAATTCAGGAAGGCATTGAAATATTGAGGCAGAAACTCCGTGCATTACAGAGATTGCAAAGGAATATGATGGGAGAGGAATTGGCTTTATTAAAGGTAGGGGAACTACATGATTTGGAGCACACCATTGAATGTGCTGTTCTTAAAGTAAGAGCAAGACAG
>DAL20_core
TGTTAATAGAACTATTGAGAGATACAAGAAGATATGTGCAAAGGAGATGCAATGGGAACCGACTACATCATCATTGATGAAGTGTTGTCAAACTGAAGTTGGAAATCTAAAACAAGAAATCGACATTCTAACAAAAACTAACAGGAACTTGATGGGTGACAATCTCTCATCTTTAAGTATGAATGAACTTAGCATACTTGAGGCACACATTGAAAGGGGAATTAAATGTATTCGCTCAAAGAAG
>DAL19_core
TATGCAAAAAATGTTGGAGAGGTATCAAAAGTATTCACAAGAAAGTGACATAGATAACACTACCAAAGAGCAAGACTATCAGCATTTAAAACGAGAAATTGCAAATATGGAAGAGAGAATTAGGATCCTCGAATCAACACAAAGAAAGATGATGGGGGAAGATCTAGCATCATGTTCAGTGAAAGAATTAAATCAGCTAGAAAGCCAAGTTGAACGAGGGTTGAACCACATACGAGCACGAAAG
>DAL18-1_core
TGTTAAGGCAACAATTGAGAAGTACATCAAAACCAATGAAGAGAACATGCAGCCGGCGGGAGATCTTACAGAATGTAATCATTGGCAAAAGGAAACAAGAAAACTCAAGCAACAACGTAATATTTTAAACGACTCCATCAGGCAATTAATGGGTGAGTGCCTTGACTCATTAAGCATGAAGGAACTAGAGCAGATTGAAATTTGTCTACAAAAGGGTATCAGTAGTGTACGGTCGAAGAAG
>DAL14_core
AATGCTCAAGACTCTGGAGCGATATCAAAAATGCTCATACGTATTACAAGACGCGACTGTATCAGATCGGGATGCACAGAATTGGCACCAAGAGGTTGGCAAATTAAAAGCCAGAGTTGAGCTTTTACAACGGTCACAAAGGCACTTACTGGGTGAAGACCTTGGTCCCTTGAGTATTAAGGAGCTGCAACAACTTGAACGTCAACTTGAGGTTGCACTCACACATGTTAGGACAAGGAAG
>DAL13-2_core
CATGAAGAAGGTTCTCGAGAGATACCAGAAATCGGAACAGGGACTAGGACTTATGGACTATCAACATCAACAGCTGTTGTTTGAAATGAGACGAATCACCAAAGAAAATGAAAGTCTTCAAGCTCGTTTAAGAATCCTGTACAGGCATATGAGGGGCGAGGACATCAACTCGTTGAAGCTTCCCGAGCTGTTCAATCTCGAAAAGCAGCCTGAACTGGCGGGCACCCAAGTTCGAAGAAGAAAG
>DAL13-1_core
CATGAAGAAGGTTCTCGAGAGATACCAGAAATCGGAACAGGGACTAGGACTTATGGACTATCAACATCAACAGCTGTTGTTTGAAATGAGACGAATCACCAAAGAAAATGAAAGTCTTCAAGCTCGTTTAAGGCATATGAGGGGCGAGGACATCAACTCGTTGAAGCTTCCCGAGCTGTTCAATCTCGAAGAGCAGCTTGAACTGGCGGGCACCCAAGTTCGAAGAAGAAAG
>DAL12-2_core
CGTGGAGCAAATTGTGGAGAAATATATGAATGTCTCTGGAAGTAAACTGGGCGAAGATCAAATTAATACATTAATCGATGGCTGTGTTGTCAAGGGCGACATTGAGATTGTGGGGCTACGTCGGGTTATCAGACATCTGACGGGAGGGGATTTGGAGTCTTTGTCTGTGAATGAACTGCAAAAACTTGAAGACCAACTTGAAATCGTAACATCTAGGGTACGAAAGAAGAGG
>DAL12-1_core
CGTGGAGCAAATTGTGGAGAAATATATGAATGTCTCTGGAAGTAAACTGGGCGAAGATCAAATTAATACATTAATCGATGGCTGTGTTGTCAAGGGCGACATTGAGATTGTGGGGCTACGTCGGGTTATCAGACATCTGACGGGAGGAGATTTGGAGTCTTTGTCTGTGAATGAACTGCAAAAACTTGAAGACCAACTTGAAATCGTAACATCTAGGGTACGAAAGAAGAGG
>DAL11-2_core
CATGAAGAATATTTTGGAGAGATATAAAGCGTCCACAGGAATAGGCCTTCTTGATTATCAAGATCAAATGCTTTCTGACATGGCACAGATCAAGAGAGAAAATGAAATCCTTCATGCTGAATTAAGGTACATGATGGGCGAGGACCTCGACTCGTCGGACATCAAAGACATGATGAGTTTGGAGGATCATCTTGATAAAGTGTCAGGCCTTGTTCGAAAAAGAAAG
>DAL11-1_core
CATGAAGAATATTTTGGAGAGATATAAAGCGTCCACAGGAATAGGCCTTCTTGATTATCAAGATCAAATGCTTTCTGACATGGCACGGATCAAGAGAGAAAATGAAATCCTTCATGCTGATTTAAGGTACATGATGGGCGAGGACCTCGACTCGTCGGACATCAAAGACATGATGAGTTTGGAGGATCATCTTGATAAAGTGTCAGGCCTTGTTCGAAAAAGAAAG
>DAL10_core
TATGGAGAAGATGATTGAAACATACTATCGATTTCTTGAAAAAAATAACCATGGCCAACAAGCGCACCTACAGATACCATCCAATCAAGACCTGGGAAGACTGATGCAAGAGCTACAGGCAATTGAGAGTATGTACAAAAAGTCAATAGGCGAGGAGTTGTCTTCCTTATCCATCAATGACTTGAAGCACCTGGAGCACCAGCTCGAAGTAGGAATCAGTCGAATAAGAGGAAGAAAG
>DAL9_core
CATGCAGGAAATTTTGGAAAAGTATCAAGACCGGTCGCAAGAAAGTGACATATCTGTTAGAACGAAAGAGCAAGATACTCAGTGTTTGAGACGAGAACTTGCAAATATGGAGGAAAAGATCAGGATTCTTGATTCAACACAAAGAAAAATGTTGGGGGAAGGGTTGACATCATGTTCAATGGCAGAATTAAATAAGTTAGAGAGCCAAGCTGAACGAGGATTGAGCCATATACGGGCTCGAAAGACTGAAATATTGATGGACCAAATAGAATGTCTGAAAAGGAAG
>DAL6_core
CATGAGAAAGATCATCGAGAGGTACCAAAAAGTGTCTGGAGCCCGACTGTCCGAGTTTGACAACCAGCATTTTTACTGTGAGATGACGAGGATGAAGAATGAAAACGAAAAGCTTCAAACTAATATCAGGCATATGCTGGATGAGGATCTAAGTTCCTTGACTATGGCGGAGTTACATCACCTCGAACAACAACTGGAAGTCGCATCAAATCGTGTTCGATCTCGAAAG
>DAL5_core
AAGCATAAGGCCAATACTCGAAAGATATCAAAAGTGCTCACAGACCGCAAAACATATCAACTTTTCAAATGGTACTTCGGACGAGAAAAAAAAGCAAGAGATAAATTTACTTAAACAACAAATTGATCAGCTAAAACTTACTAACAGATATTTGATGGGAGAAGGGCTTGGTTCTGTGACATTTGAGGAGCTAAATCAATTAGAATGTTGTCTACAGAAAGGAATAAATCAAGTACGATCAAAAAAG
>DAL4_core
CATGCAGAAAATGTTGGAAAGGTACCAAAAATATTCACAAGAATGTGGCATAAATAAGACAATCAAAGAGCAAGACAATCAGTATATGAAACTAGAAATTACAAATATGGAAGAAAAAATTAGGATCCTTGAATCATCTCAAAGGAAGATGTTGGGGGAGGGACTGGAATCATGTTCAGTGAAGGAAATGAATCAGTTGGAGAGCCAAGCTGTACAAGGATTGAGGCATATAGGAGCACGAAAG
>DAL3_core
CATGCAGAAAATGTTGGAAAGATACGACAAGTGTTCAGAAGGAAGTAACACAACTAATACAACGAAAGAGCGAGATATCCAGTATTTAAAACGAGAAATTGCAAATAGGGAAGAAAGAATTAAGATTCTTGAATCAAGACAAAGAAAGATGGTGGGCGAGGAGCTGGCATCATGTGCATTGAGCGATTTAAATCTGTTGGAGAGCCAGGTTGAACGAGGATTGAGACATATACGAGCACGAAAGACTCAAATATTGGTGGCTGAAATTGAAGAACTTAAAAGAAAG
>DAL3-2_core
CATGCAGAAAATGTTGGAAAGATACGACAAGTGTTCAGAAGGAAGTAACACAACTAATACAACGAAAGAGCGAGATATCCAGTATTTAAAACGAGAAATTGCAAATAGGGAAGAAAGAATTAAGATTCTTGAATCAAGACAAAGAAAGATGGTGGGCGAGGAGCTGGCATCATGTGCATTGAGCGATTTAAATCTGTTGGAGAGCCAGGTTGAACGAGGATTGAGACATATACGAGCACGAAAG
>DAL2_core
CGTGAAGAGAACGATTGAGAGGTACAAGAAGACTTGCGTTGACAACAACCACGGAGGGGTGATTTCGGAGTCCAATTCTCAGTATTGGCAACAGGAGGCTGGTAAACTCAGACAACAGATTGAAATTTTGCAAAATGCAAATAGGCACTTGATGGGTGACGGGCTTACAGCTTTAAACATCAAGGAACTCAAGCAGCTTGAGGTTCGACTTGAAAAAGGAATCGGCCGAGTACGATCCAAGAAG
>DAL1_core
CATGAACAAGACCTTGGAAAGATACGAAAAATGTTCATATGCAATGCAAGATACTACAGGCGTCTCGGACCGAGAAGCACAGAATTGGCACCAAGAAGTTACAAAGCTGAAGGGTAAGGTTGAGCTCCTTCAGCGATCACAGAGGCATTTGTTGGGGGAAGATCTTGGTCCACTAAATGTTAAGGAGCTACAACAACTTGAACGTCAACTCGAAGTTGCTCTGGCACATCTTAGGTCAAGAAAA
>MA_211156g0010
GAGTCCAATTCTCAGTATTGGCAACAGGAGGCTGGTAAACTCAGACAACAGATTGAAATTTTGCAAAATGCAAATAGGCACTTGATGGGTGACGGGCTTACAGCTTTGAACATCAAGGAACTCAAGCAGCTTGAGGTTCGACTTGAAAAAGGAATCGGCCGAGTACGATCCAAGAAGAACGAGATGTTGCTTGAGGAGATCGACATCATGCAGAGAAGGGAACACATTCTTATACAGGAGAATGAGATTCTTCGCAGCAAG
>MA_121040g0010
ATGCAAGAGCTACAGGCAATTGAGAGTATGTACAAAAAGTCAATAGGCGAGGAGTTGTCTTCCTTATCCATCAAT
>MA_10256834g0010
AGGGGAGAGACCCAGATGAAGAGAATAGAGAAGACCACCAGCAGGCAGGTTACGTTTTGTAAGCGCAAAAATGGACTGCTGAAGAAAGCTTACGCGCTTTCCGTGCTCTGTGACGCCGAAGTTGGACTTATGATTTTCTCCCCTAGCGGGAAGCTCTATGAGTTCGCCAATCCC
>MA_57186g0010
ATGAAGAAGATAGAAAATGCAGCGAGCAGGAACGTTTGTTTTACAAAGAGGCGACGTGGGTTGCTGAAGAAGGCTCGGGAGTTATCAGTACTGTGCGATGCAAGCGTTGGCGTTGTTGTCTTCTCTGCAGCTGGGAAAATGTCTGAATACTCCAGCACTTCC
>MA_162822g0010
GGCAAGACGCAGACGAAAAGGATTAAGAACGCAACCAGAAGGCAGGTTACGTTTGCTAAACGCAAGATCGCGCTGCGGAAGAAATCTTACGAGCTCTCGGTGGTATGCGATGCCGAAGTGGGAATTATT
>MA_19296g0010
ATTCAGGAAGGCATTGAAATATTGAGGCAGAAACTCCGTGCATTACAGAGATTGCAAAGGAATATGATGGGAGAGGAATTGGCTTTATTAAAGGTAGGGGAACTACATGATTTGGAGCACACCATTGAATGTGCTGTTCTTAAAGTAAGAGCAAGACAGAATCAGATTCAACTTGAGAAAATAGCAAACCTCCGT
>MA_30261g0010
GAAGTTACCAGGCTCCATCAATACCACCAAGTGCTGGAGCGCGAATATAGGCAAATGAGCGGTGAGAACCTTGGGGGCATTAACTTAGGAGAATTACAAGAGCTTCAAGACCATCTGGAGCTCGGGCTAAAACGGGTTCAATTGAGGCAGTGTGAACTACATACCAAAAAAATGGCCGAGATTCAGTCGAAAGGCTTGGAACTAGTCGAAGAACATATAATGCTCAGACAGCA
>MA_178733g0010
GGATTAGGAAAAACAGAAATAAGGAAGATAGAAAATGAAGCGAGCAGGAACGCCAGTTTTAGAAAGAGACGACGTGGGTTAATGAAGAAAGCTGAGGAGCTGTCAATACTGTGCGACGCGAGCGTGGGTGTTGTTGTCTTCTCTGCAGCTGGGAAACTCTCTGAATACTCCAACACTTC
