# Supplementary material for: Integrative Analysis of Three RNA Sequencing Methods Identifies Mutually Exclusive Exons of MADS-Box Isoforms During Early Bud Development in Picea abies
Source: Front Plant Sci. 2018 Nov 13;9:1625. doi: 10.3389/fpls.2018.01625 (PMC6243048; doi:10.3389/fpls.2018.01625)
Supplement: Supplementary file 5 [file Data_Sheet_4.FASTA]

>AG_(Arabidopsis)
---------------------------------------------------------------------------------------------------------------------------------------------------------GAA---ATCAAACGGATCGAGAACACAACGAATCGTCAAGTCACTTTTTGCAAACGTAGAAATGGTTTGCTCAAGAAAGCTTACGAGCTCTCTGTTCTTTGTGATGCTGAAGTCGCACTCATCGTCTTCTCTAGCCGTGGT---CGTCTCTATGAGTACTCT---AACAAC---------------AGTGTAAAAGGGACTATTGAGAGGTACAAGAAGGCAATATCGGACGAAATTAAT------------------------GCACAGTATTATCAACAA---------------------------------GAATCAGCCAAATTGCGTCAACAAATAATCAGCATACAAAACTCCAACAGGCAATTGATGGGTGAGACGATAGGGTCAATGTCTCCCAAAGAGCTCAGGAACTTGGAAGGCAGATTAGAGAGAAGTATTACCCGAATCCGATCCAAGAAGAATGAGCTCTTATTTTCTGAAATCGACTACATGCAGAAA---------------------------------------AGAGAAGTTGATTTGCATAACGATAACCAGATTCTTCGTGCAAAGATAGCTGAAAATGAGAGG------------------------------------------------------------------AACAATCCGAGTATAAGTCTAATGCCAGGAGGATCT---AACTACGAGCAGCTTATGCCACCACCTCAAACGCAATCTCAACCG------------------------------TTTGATTCACGGAATTATTTCCAAGTCGCGGCATTGCAACCTAACAAT------------------CACCATTACTCATCCGCGGGTCGCCAAGACCAAACCGCTCTCCAGTTAGTGTAA--------------------------------------------------------------------------------------------------------------------------------------------------------------------
>LeTAG1_(Lycopersicon)
---------------------TTATATACTAATTTGCAACCAAAAAACTTAAAAATCTTCTCTTTCCTTTCCTTACAAGGTGAAGTAATGGACTTCCAAAGTGATCTAACCAGAGAGATCTCACCACAAAGGAAACTAGGAAGGGGGAAAATTGAG---ATCAAAAGGATCGAAAACACGACGAATCGACAAGTAACATTCTGCAAGAGGCGCAATGGTTTGCTTAAAAAGGCTTATGAATTGTCTGTGCTCTGTGATGCTGAGGTTGCTTTGGTTGTCTTCTCAAACAGAGGC---AGACTCTATGAGTATGCC---AACAAC---------------AGTGTGAAAGCAACAATCGAGAGGTACAAGAAAGCATGCTCAGATTCCTCAAACAAT---------------------GCTCAGTATTACCAGCAA---------------------------------GAAGCCTCCAAACTGCGCGCACAAATTGGAAATCTGATGAACCAAAACAGGAACATGATGGGTGAAGCTCTTGCTGGAATGAAACTCAAAGAACTGAAGAATCTGGAGCAAAGAATTGAAAAAGGGATTAGCAAAATCCGATCCAAAAAGAATGAGCTGTTGTTTGCTGAAATTGAGTATATGCAGAAG---------------------------------------AGGGAAGTTGATTTACACAACAACAATCAGTACCTGAGAGCAAAGATTGCTGAAACTGAGAGAGCTCAGCAT---------------------------------------------------------CAGCATCAGCAGATGAACTTGATGCCAGGGAGTTCATCAAACTATCATGAGCTTGTGCCTCCACCTCAGCAA------------------------------------------TTCGATACTCGAAACTATCTACAAGTTAATGGATTGCAAACCAACAAC------------------CATTACCCT------------AGACAAGACCAACCCCCTATTCAACTAGTCTAA--------------------------------------------------------------------------------------------------------------------------------------------------------------------
>SHP1_(Arabidopsis)
---------------------------------------------------------------------------------ATGGAGGAAGGTGGGAGTAGTCACGACGCAGAGAGTAGCAAGAAACTAGGG---------AGAGGGAAAATAGAG---ATAAAGAGGATAGAGAACACAACAAATCGTCAAGTTACTTTCTGCAAACGACGCAATGGTCTTCTCAAGAAAGCTTATGAACTCTCTGTCTTGTGTGATGCCGAAGTTGCCCTCGTCATCTTCTCCACTCGTGGC---CGTCTCTATGAGTACGCC---AACAAC---------------AGCTTC---------------------------------------------------------------------AATACTCAGTACTATCAGCAA---------------------------------GAAGCCTCTAAGCTTCGGAGGCAGATTCGAGATATTCAGAATTCAAATAGGCATATTGTTGGGGAATCACTTGGTTCCTTGAACTTCAAGGAACTCAAAAACCTAGAAGGACGTCTTGAAAAAGGAATCAGCCGTGTCCGCTCCAAAAAGAATGAGCTGTTAGTGGCAGAGATAGAGTATATGCAGAAG---------------------------------------AGGGAAATGGAGTTGCAACACAATAACATGTACCTGCGAGCAAAGATAGCCGAAGGCGCCAGATTGAATCCG---------------------------------------------------------GACCAGCAGGAATCGAGTGTGATACAAGGGACGACAGTTTACGAATCCGGTGTATCTTCTCATGACCAGTCGCAGCATTATAAT---------------------------------------CGGAACTATATTCCGGTGAACCTTCTTGAACCGAATCAG------------------CAATTCTCC------------GGCCAAGACCAACCTCCTCTTCAACTTGTGTAA--------------------------------------------------------------------------------------------------------------------------------------------------------------------
>SHP2_(Arabidopsis)
---------------------------------------------------------------------------------ATGGAGGGTGGTGCGAGTAATGAAGTAGCAGAGAGCAGCAAGAAGATAGGG---------AGAGGGAAGATAGAG---ATAAAGAGGATAGAGAACACTACGAATCGTCAAGTCACTTTCTGCAAACGACGCAATGGTTTACTCAAGAAAGCTTATGAGCTCTCTGTCTTGTGTGACGCTGAGGTTGCTCTTGTCATCTTCTCCACTCGAGGC---CGTCTCTACGAGTACGCC---AACAAC---------------AGTGTGAGAGGAACAATAGAAAGGTACAAGAAAGCTTGCTCCGACCATCAC------------------------AATACTCAGTACTATCAGCAA---------------------------------GAGGCGTCTAAACTCCGGAGACAGATTCGGGACATTCAGAATTTGAACAGACACATTCTTGGTGAATCTCTTGGTTCCTTGAACTTTAAGGAACTCAAGAACCTTGAAAGTAGGCTTGAGAAAGGAATCAGTCGTGTCCGATCCAAGAAGCACGAGATGTTAGTTGCAGAGATTGAATACATGCAAAAAAGGGTA---------------------------------AAAGAAATCGAGCTGCAAAACGATAACATGTATCTCCGCTCCAAGATTACTGAAAGAACAGGTCTACAG---------------------------------------------------------------CAACAAGAATCGAGTGTGATACATCAAGGGACAGTTTACGAGTCGGGTGTTACTTCTTCTCACCAGTCGGGGCAGTATAAC---------------------------------------CGGAATTATATTGCGGTTAACCTTCTTGAACCGAATCAG------------------AATTCCTCC------------AACCAAGACCAACCACCTCTGCAACTTGTTTGA--------------------------------------------------------------------------------------------------------------------------------------------------------------------
>LeTAGL1_(Lycopersicon)
---------------------GTTTTTTTTTTCTTCTTTTCGATACAAGACGATATGGTTTTTCCTATTAATCAGGAATTACTTGTCGATGAGTCGTCTTCTCAGTTGAGAAAAACAAGTGGAGGAACTGGTGGAGGAGGTAGAGGGAAGATTGAA---ATTAAAAGGATCGAAAATACGACAAATCGACAAGTTACGTTCTGCAAGCGTAGAAATGGGCTATTGAAAAAAGCTTATGAACTTTCTGTCTTGTGCGACGCTGAAGTTTCACTC------------------------CGTCTCTATGAATATGCC---AATAAC---------------AGTGTTAGGGCAACTATTGATAGGTACAAGAAACACCATGCTGATTCCACTAGTACTGGATCTGTTTCTGAAGCTAACACTCAGTACTACCAGCAA---------------------------------GAAGCATCCAAACTGCGACGACAAATTCGAGATATACAGACTTATAACAGGCAAATAGTTGGAGAGGCATTGGGCAGTTTAAGCCCTAGAGACCTCAAGAATTTGGAAGGGAAACTTGAAAAGGCCATTGGTAGAGTCCGTTCCAAAAAGAATGAATTGCTTTTCTCAGAAATAGAGCTCATGCAAAAG---------------------------------------AGGGAGATTGAGCTGCAGAACGCCAACATGTATCTACGCGCAAAGATAGCAGAGGTAGAGAGAGCACAAGAG---------------------------------------------------------CAAATGAACTTGATGCCTGGAGGCGGAGGCGGAGGCGGAGGCGGAGGAGGAGGAGGATCTGATCATCAATACCATCATCAGCCAAATTACGAA---------------------GATGCTCGCAATAACTCCCTGCCTGTAAATCTCCTGGAACCAAATCCT------------------CATTACTCTCGTCGC---GACAATGGTGACCAAACTCCTCTCCAGCTTGTCTGA--------------------------------------------------------------------------------------------------------------------------------------------------------------------
>DAL2_(Picea)
---------------------------------------------------------------------------------------------------------------------------------------ATGGGCCGTGGGAAGATTGAG---ATAAAGAGGATTGAGAATACTACGAACCGACAGGTCACTTTCTGTAAGCGCCGAAATGGTTTATTGAAGAAGGCGTATGAATTATCAGTTCTTTGTGATGCAGAAGTGGCCCTCATCGTCTTCTCCAGCAGAGGG---AGACTTTATGAGTTTGCC---AACCAC---------------AGCGTGAAGAGAACGATTGAGAGGTACAAGAAGACT---------------------------------GAGTCCAATTCTCAGTATTGGCAACAG---------------------------------GAGGCTGGTAAACTCAGACAACAGATTGAAATTTTGCAAAATGCAAATAGGCACTTGATGGGTGACGGGCTTACAGCTTTGAACATCAAGGAACTCAAGCAGCTTGAGGTTCGACTTGAAAAAGGAATCGGCCGAGTACGATCCAAGAAGAACGAGATGTTGCTTGAGGAGATCGACATCATGCAGAGA---------------------------------------AGGGAACACATTCTTATCCAGGAGAATGAGATTCTTCGCAGCAAGATAGCCGAGTGCCAGAAT------------------------------------------------------------------------AGCCACAACACGAACATGCTATCAGCT---CCCGAATATGATGCACTGCCAGCATTCGATTCT------------------------------------------------------CGAAATTTCCTACATGCAAATCTAATCGATGCGGCCCAT------------------CACTATGCA------------CATCAGGAGCAAACAACGCTTCAGCTTGGCTGA--------------------------------------------------------------------------------------------------------------------------------------------------------------------
>PrMADS1_(Pinus)
---------------------------------------------------------------------------------------------------------------------------------------ATGGGTCGTGGGAAGATTGAG---ATAAAGAGGATTGAAAATACTACGAACCGACAGGTCACTTTCTGCAAGCGCCGAAATGGTTTATTAAAGAAGGCGTATGAATTATCAGTTCTTTGTGATGCAGAAGTGGCCCTCATCGTCTTCTCCAGCAGAGGG---AGACTTTATGAATTTGCC---AACCAC---------------AGCGTGAAGAGGACGATTGAGAGGTACAAGAAGACTCCA------------------------------GAGTCCAATTCTCAGTATTGGCAACAG---------------------------------GAGGCTGGTAAACTCAGACAACAGATTGACATTTTGCAAAATGCAAATAGGCATTTGATGGGTGACGGGCTTACAGCTTTGAACATTAAGGAACTCAAGCAACTTGAGGTTCGACTTGAAAAAGGAATCAGCCGAGTGCGATCCAAAAAGAACGAGATGTTGCTTGAAGAGATCGACATCATGCAGAGA---------------------------------------AGGGAACACATACTTATCCAGGAGAATGAGATTCTTCGCAGCAAGATAGCCGAGTGTCAGAAT------------------------------------------------------------------------AGCCACAACACGAACATGTTATCAGCT---CCGGAATATGATGCACTGCCCGCATTCGACTCT------------------------------------------------------CGAAATTTCCTACATGCAAATCTAATCGATGCGGCCCAT------------------CACTATGCA------------CATCAGGAACAAACAACGCTTCAGCTTGGCTGA--------------------------------------------------------------------------------------------------------------------------------------------------------------------
>STK_(Arabidopsis)
---------------------------------------------------------ATGCTCTTTCCCCATGAAAGAAAGAAAGAGAAAGAAAGATCACAAGGGTTTTATTTGGTCACCAGATTAAGAATTAGGATGGGAAGAGGAAAGATAGAA---ATAAAGAGGATAGAGAACTCAACAAATCGACAAGTGACGTTTTGCAAAAGAAGAAATGGACTTCTGAAGAAAGCCTATGAGCTTTCGGTCCTTTGCGATGCAGAAGTTGCGCTCATTGTTTTCTCCACTCGTGGC---CGTCTCTATGAATACGCC---AATAAC---------------AACATAAGATCAACCATTGAGAGGTACAAGAAAGCT------------------------------------TGTTCTGATAGCTACTATCAACAA---------------------------------GAATCTGCTAAGCTGAGACAACAGATCCAAACGATTCAAAACTCCAACAGGAATCTGATGGGAGACTCTTTGAGTTCCTTAAGTGTCAAGGAACTAAAACAAGTTGAGAATCGCCTTGAGAAAGCTATCTCTAGGATCAGGTCCAAGAAGCATGAGTTGCTTTTAGTTGAAATCGAAAACGCGCAGAAA---------------------------------------AGGGAGATTGAGCTTGACAATGAGAACATCTATCTAAGAACTAAGGTAGCAGAAGTGGAGAGGTAT------------------------------------------------------------------CAACAACACCATCATCAAATGGTTAGTGGT---TCAGAGATTAATGCAATTGAAGCTTTAGCCTCA------------------------------------------------------CGCAATTACTTTGCTCATAGCATTATGACTGCTGGTTCTGGATCTGGTAATGGAGGTTCTTACTCT------------GATCCCGACAAGAAAATTCTTCATCTCGGATAA--------------------------------------------------------------------------------------------------------------------------------------------------------------------
>LeTAGL11_(Lycopersicon)
------------------------------------------------------------------------------------------GCATATCTTATCCATTCAACTCACTCAGATCGATCGATTCGATCGATGGGTCGAGGAAAGATAGAG---ATAAAGAGGATTGAAAACAACACAAATCGGCAGGTGACGTTCTGCAAGAGAAGAAATGGATTACTGAAAAAGGCATATGAACTTTCAGTTCTATGTGATGCTGAGATTGCTCTCATTGTTTTCTCTACTCGTGGT---CGACTCTATGAATACTCT---AACAAC---------------AATGTAAAGGCAACTATAGAACGATACAAAAAGGCAACAGCAGAAACGTCTAGTACT---------CAAGAGCTCAATGCACAGTTTTACCAACAA---------------------------------GAATCAAAGAAGTTGCGGCAACAGATACAAATGATGCAGAACACAAATAGGCATCTGGTGGGTGAAGGGCTGAGCTCTTTGAATGTGAGGGAACTGAAGCAATTGGAGAACAGACTTGAACGAGGCATTACAAGAATTAGGTCCAAAAAGCATGAAGCAATACTAGCTGAGACTGAGGATTTGCACAAG---------------------------------------AGGGAAATTCAACTTGAACAGGAAAATGCATTCCTTAGATCAAAGATAGCAGAAAATGAGAGG---------------------------------------------------------------------TTGCAGGAACTAAGCATGATGCCATCTGGTGGGGAAGAGTATAATGCATTTCAACAATATTTAGCA------------------------------------------------------AGAAATATGCTACAGCTCAACATGATGGAAACTGCACTACCA---------------TCTTATGAT------------CCATTGTCTCCTGATCACAAAAGGTAA--------------------------------------------------------------------------------------------------------------------------------------------------------------------------
>DAL36_(Picea)
---------------------------------------------------------------------------------------------------------------------------------------ATGGGGCGGGGAAAGGTTCAG---ATAAAGAAAATTGAGAATACTACGAGCCGGCAGGTCACATTCTGTAAGCGGAAGAATGGTTTGCTGAAAAAAGCTTCTGAGCTATCTCTGCTGTGCGATGCAGAAGTGGCTCTCCTCATCTTCTCCAACAGCGGG---AGACTCTATGAATTTGCA---AATAAC---------------AGTGTTAAGGCAACAATTGAGAAGTACATCAAAACC------------------------------------------AATGAACATTGGCAAAAG---------------------------------GAAACAAGAAAACTCAAGCAACAACGTAATATTTTAAACGACTCCATCAGGCAATTAATGGGTGAGTGCCTTGACTCATTAAGCATGAAGGAACTCGAGCAGATTGAAATTTGTCTACAAAAGGGCATCAGTAGTGTACGGTCGAAGAAGAATGAAATGCAACTTGGCGAGATAGAGAATCTTAGAAGA---------------------------------------CGGGAGTGTCTATTACTTGCTGAGAACCGGTTTCTGCGTAGCAAGATAGAGGATTACGAAGGC---------------------------------------------------------------------------------------TTCTCAGGGAAATCAGATCAACTGGAGGCGTCTTTTTCTCATCTTGAT---------------------------------------------------ATGCAGAATTTCCTCCAACAGAACACTGTGGGGGAAGCTTCTTCCTCA------------CATCTTGACATGCAGAATTTCCTCCAAGAGAACACTGTGGGGGAAGCTGAGCAA------------------------------------------------------------------------------------------------------------------------------------------------------------------CA
>LeTM8_(Lycopersicon)
------------------------------------------------------------------------------------------------------------------------------------AGAATGGGGAGAGGAAAAGTTGAA---TTGAAGAGAATAGAGAATCAAACAAATAGGCAAGTTACCTTCTCCAAGAGAAGAAATGGTTTACTTAAAAAAGCTTATGAACTCTCTATTCTATGTGATGCTGAAGTTGCCCTTCTCCTTTTCTCTCCTTCTGGC---AAAGCTTATCATTTCGCG---AGCCAC---------------GACATCGAAAGGACTATTTTAAGG---------------------------------------------------------------TACAAGAAT---------------------------------GAAGTTGGA---------------------------------------------------------------------TTGTCC---AAAAATTTGAAGCAGTTGGAGCGTCAACTCAGAGTTGGAGTTGAACGCATTCGATCTAAAAAGCATAAAATCCTTCATGAGGAGAACATCCATCTTCAAAAG---------------------------------------------------------------------------CAAGTAAAATTATATGAAGTAGAAGGA---------------------------------------------------------------------------------------------------------------------------------------------------------------------------------------------GCTCAAGGATTCTCGATACAAATCCAAGGATGA--------------------------------------------------------------------------------------------------------------------------------------------------------------------------------------------------------------------------------------------------
>DAL37_(Picea)
---------------------------------------------------------------------------------------------------------------------------------------ATGGGGAAGACGAAGATGGAG---ATGAAACGCATTCAAAACCCTAGCCGCCGCCAGGTTACTTTCTCGAAACGCAAGAACGGATTGCTAAAAAAGGCATTCGAGCTTTCTGTTCTCTGCGATGCTGAAGTCGCCCTTATCATTTTCTCGGAAACTGGC---AAGATCTCCGAGTTTGCAAGCCACGAC---------------GACGTGGCCACAATCTTGGAAAAATACCGATTACGA------------------------------------------------------------------------------------------------CTCAAAACGTTGCATGAGAAGATGGACGTATTGAAAAAAAAAGAAAAAAATATGGTTGGTGAAGACTTGGAGTCATTATCAATGAAAGAATTACAACGACTTGAAAAGCAATTGCAAACTGGGATAAAAAGAATTTCTGATAGAAAGATGAGAATATTTGCACAAAGTTCCAAGTTATTAATACAA---------------------------------------AAGGTACGCATTTTGGAAGAGGAGAAAATTGAACTTCAAACCAAGTTGAGTGCTAGAGGCGAT------------------------------------------------------------------------------TCCTCCACTTCAGCGACCAAC------------------CTGGATCTCGGACTTTCT------------------------------------------------------TATAGTACAATGGCTAGCGGTCCCTGTGACGGGAACAAA---------------------------------------AATGGCGATTGA-----------------------------------------------------------------------------------------------------------------------------------------------------------------------------------------
>DAL39_(Picea)
---------------------------------------------------------------------------------------------------------------------------------------ATGGGAAAGAAGAGGGTGGAG---CTGAAACGCATTCAGAACCCTAGCAGTCGACATGCTACTTTCTCTAAACGCAAGAACGGATTGCTTAAAAAGGCGTTCGAGCTTTCGGTTCTCTGTGATGCTGAAGTCGCCCTCATCATTTTCTCCGAAACCGGC---AAGATTTACGAGTTTGCAAGCAACAAC---------------GACATGACAGCAATTCTGGGAAAATATCGAGTACACGAAGAAGGCTCCAGTTCAACA---------TCGCTTCAAAACGCAAAGTATCATCAATCA---------------------------------GGGATTGAGAAGTTGCAAGAGAAGTTGAACATGTTGCAGAGAAAGGAAAAAAATTTGGTGGGCGAAGACTTGGAGTTATTAACAATGAAAGAACTGCAACGACTTGAAAAACAATTGCAAATGGGTATAAAAAGGATCAGTGATAGAAAGATGAGAATATTTTCACAGAGTTCCAAATTGTTAGTACAA---------------------------------------AAGGTACGCTCTTTGGAAGATGAAAATAAGAAACTCCAAACCAAGTTGGGTAGTAGAGGCGAG------------------------------------------------------------------------------TCCTCCACTTCAGTACAGGAAAGCGCATCGGTACGCCAAACCAACTTACATCTTGGA------------------------------------------------------CTTAATACCTTGCCAAGTGGGCCCTCTGAGGTGACAGGA---------------------------------------GATGGCGATCATTCTCACATAGGAGAAACTGAAATCTCTAATTTCTGA-----------------------------------------------------------------------------------------------------------------------------------------------------
>AGL6_(Arabidopsis)
---------------------------------------------------------------------------------------------------------------------------------------ATGGGAAGAGGGAGAGTGGAG---ATGAAGAGGATAGAGAACAAGATTAATAGACAAGTGACCTTCTCAAAAAGAAGAAACGGTTTGCTGAAGAAAGCTTATGAGCTTTCTGTTCTTTGCGATGCCGAAGTTGCTCTCATCATCTTCTCAAGCCGTGGC---AAGCTCTACGAGTTTGGTAGTGTT------------------GGAATTGAAAGCACAATCGAACGGTATAATCGTTGTACACCT------GAAGAGACTACA---------------------CAGAGTTGGTGTCAG---------------------------------GAGGTGACAAAGCTTAAATCCAAATACGAATCTCTTGTTCGTACTAACAGGAATTTGCTTGGAGAAGATCTTGGAGAAATGGGTGTGAAGGAACTGCAAGCGCTCGAGAGGCAGCTCGAAGCCGCTCTTACCGCGACTCGACAGCGCAAGACACAAGTTATGATGGAAGAAATGGAAGACCTTAGGAAA---------------------------------------AAGGAGAGGCAACTAGGAGACATAAACAAACAACTCAAGATTAAGTTTGAAACGGAAGGCCAT---------------GCTTTC---------------------------AAAACCTTTCAAGACTTATGGGCAAACTCGGCGGCATCGGTGGCCGGG---GATCCAAACAATTCTGAATTTCCGGTAGAGCCTTCTCATCCTAAT------------------------------------------------------GTATTGGATTGCAACACCGAACCCTTTTTACAAATAGGG---------------------------------TTTCAACAACATTACTACGTGCAAGGTGAAGGGTCTTCGGTATCAAAGAGTAACGTGGCAGGT------GAGACTAATTTCGTCCAAGGTTGGGTTCTTTGA--------------------------------------------------------------------------------------------
>AGL13_(Arabidopsis)
---------------------------------------------------------------------------------------------------------------------------------------ATGGGAAGAGGCAAAGTGGAA---GTGAAGAGAATTGAGAACAAGATCACTAGACAAGTAACCTTCTCCAAAAGAAAAAGTGGTTTGCTCAAGAAAGCCTACGAACTCTCTGTTCTTTGTGATGCAGAGGTTTCTCTCATAATCTTCTCCACCGGTGGC---AAGCTCTACGAGTTCAGCAATGTC------------------GGAGTTGGCAGAACCATTGAGAGGTACTATCGCTGTAAAGACAATCTTTTGGACGATACT---------------------CAGGGCTTGCGTCAA---------------------------------GAGGTGACAAAGCTCAAATGCAAATACGAATCTCTTCTTCGCACTCATAGGAATTTGGTTGGGGAAGATCTTGAAGGGATGAGTATAAAGGAATTGCAGACGCTGGAGAGACAGCTTGAAGGAGCTCTTTCCGCAACCCGAAAACAAAAGACGCAGGTTATGATGGAACAAATGGAAGAGCTTCGGAGA---------------------------------------AAGGAGAGGGAGCTCGGAGATATAAACAAT------AAGCTAAAGCTTGAGACAGAAGATCAT---------------GATTTT---------------------------AAAGGCTTTCAAGACCTACTGCTTAACCCGGTGCTCACCGCCGGT------------TGTTCCACTGATTTTTCCTTGCAATCAACTCATCAAAAT------------------------------------------TAT---------ATATCGGATTGCAACCTTGGATATTTTTTACAGATTGGG---------------------------------TTTCAACAACACTAT---GAGCAAGGTGAAGGATCTTCGGTGACAAAGAGTAATGCAAGAAGTGATGCTGAGACCAACTTTGTCCAATGA--------------------------------------------------------------------------------------------------------
>DAL1_580
---------------------------------------------------------------------------------------------------------------------------------------ATGGGGCGGGGTCGAGTCCAG---CTGAGGCGAATAGAGAACAAAATAAATCGACAAGTCACGTTTTCGAAGCGCAGGAACGGACTGCTGAAGAAGGCGTACGAGCTCTCGGTGCTGTGCGATGCAGAAGTGGCGCTAATAATTTTCTCCACCAGAGGA---AAGCTTTACGAGTTTGCCAGTTCC------------------AGCATGAACAAGACCTTGGAAAGATACGAAAAATGTTCATATGCAATGCAAGATACTACAGGCGTCTCGGACCGAGAAGCACAGAATTGGCACCAA---------------------------------GAAGTTACAAAGCTGAAGGGTAAGGTTGAGCTCCTTCAGCGATCACAGAGGCATTTGTTGGGGGAAGATCTTGGTCCACTAAATGTTAAGGAGTTACAACAACTTGAACGTCAACTCGAAGTTGCTCTGGCACATCTTAGGTCAAGAAAAACGCAGGTGATGCTGGACCAGATTGAGGAGCTTCGCCAA---------------------------------------AGGGAACGGTTGCTACATGAAGTAAACAAGTCTCTGCAGAAAAAGCTTTCCGAAACAGAGGGAAGAGATGTAATAACTGGCATA---------------------------GAGCAGACTTCTAATACTAATACTGGTACTAACGGGCCTTGGGATTCT---TCTATCACAAACACCGCATATGCTCTCTCACACCCTCAACAAAAC------------------------------------------TCAAATGCAAGCCTCCACCATGTGGACTGTGAACCCACACTGCAGATTGGA---------------------------------TATCAGCCTGTGCCTCCTGAAAGCATCGGCCCTCCTCATCAGCCTCAGCACAACCAAACGCAGAAT---------CAATACATGCAAGGGTGGTGGGTTTGA--------------------------------------------------------------------------------------------
>DAL1_(Picea)
---------------------------------------------------------------------------------------------------------------------------------------ATGGGGCGGGGTCGAGTCCAG---CTGAGGCGAATAGAGAACAAAATAAATCGACAAGTCACGTTTTCGAAGCGCAGGAACGGACTGCTGAAGAAGGCGTACGAGCTCTCGGTGCTGTGCGATGCAGAAGTGGCGCTAATAATTTTCTCCACCAGAGGA---AAGCTTTACGAGTTTGCCAGTTCC------------------AGCATGAACAAGACCTTGGAAAGATACGAAAAATGTTCATATGCAATGCAAGAT---------------GACCGAGAAGCACAGAATTGGCACCAA---------------------------------GAAGTTACAAAGCTGAAGGGTAAGGTTGAGCTCCTTCAGCGATCACAGAGGCATTTGTTGGGGGAAGATCTTGGTCCACTAAATGTTAAGGAGTTACAACAACTTGAACGTCAACTCGAAGTTGCTCTGGCACATCTTAGGTCAAGAAAAACGCAGGTGATGCTGGACCAGATTGAGGAGCTTCGCCAA---------------------------------------AGGGAACGGTTGCTACATGAAGTAAACAAGTCTCTGCAGAAAAAGCTTTCCGAAACAGAGGGAAGAGATGTAATAACTGGCATA---------------------------GAGCAGACTTCTAATACTAATACTGGTACTAACGGGCCTTGGGATTCT---TCTATCACAAACACCGCATATGCTCTCTCACACCCTCAACAAAAC------------------------------------------TCAAATGCAAGCCTCCACCATGTGGACTGTGAACCCACACTGCAGATTGGG---------------------------------TATATATAA-----------------------------------------------------------------------------------------------------------------------------------------------------------------------------------------
>PrMADS3_(Pinus)
---------------------------------------------------------------------------------------------------------------------------------------ATGGGGCGGGGTCGGGTTCAG---CTGAGGCGAATAGAAAACAAAATAAATCGACAAGTCACGTTTTCGAAGCGCCGGAACGGACTGCTGAAGAAGGCGTACGAGCTATCAGTGCTGTGCGATGCCGAAGTGGCGCTAATAATTTTCTCTACCAGAGGA---AAGCTTTACGAGTTTGCCAGTTCC------------------AGCATGAACAAGACGTTGGAAAGATACGAAAAATGTTCATATGCAATGCAAGAT---------------GACCGGGAAGCACAGAATTGGCACCAA---------------------------------GAAGTTACAAAGTTGAAGGGTAAGGTTGAGCTCCTGCAGCGATCACAAAGGCATTTGTTGGGGGAAGATCTGGGTCCGTTAAATGTTAAGGAGCTACAGCAGCTTGAACGTCAGCTGGAGGTTGCTCTGACACATCTTAGGTCAAGGAAAACGCAGGTAATGCTGGACCAGATTGAGGAACTTCGCCAA---------------------------------------AGGGAACGGTTGCTACATGAAGTAAACAAGTCTCTGCAGAAAAAGCTTTCCGAAACAGAGGGAAGAGATGTAATAACTGGCATA---------------------------GAGCAAACTTCTAATACTAATACTGGTACTAACGGTCCTTGGGATTCT---TCTATCACAAACACTGCGTATGCTCTCTCACACCCTCAACAAGAT------------------------------------------TCAAATTCAAGCCTCCACCATGTGGACTGTGAACCCACGCTACAGATTGGT---------------------------------TATCAGCCTGTGGCTCCTGAAAGCATCGTCCCTCCTCATCAGCCGCCGCACAACCAAACGCCGAAC---------CAATACATGCAAGGATGGTGGGTTTGA--------------------------------------------------------------------------------------------
>DAL1_802
---------------------------------------------------------------------------------------------------------------------------------------ATGGGGCGGGGTCGAGTCCAG---CTGAGGCGAATAGAGAACAAAATAAATCGACAAGTCACGTTTTCGAAGCGCAGGAACGGACTGCTGAAGAAGGCGTACGAGCTCTCGGTGCTGTGCGATGCAGAAGTGGCGCTAATAATTTTCTCCACCAGAGGA---AAGCTTTACGAGTTTGCCAGTTCC------------------AGCATGAACAAGACCTTGGAAAGGTACGAAAAATGTTCATATGCAATGCAAGATACTACAGGCGTCTCGGACCGAGAAGCACAGAATTGGCACCAA---------------------------------GAAGTTACAAAGCTGAAGGGTAAGGTTGAGCTCCTTCAGCGATCACAGAGGCATTTGTTGGGGGAAGATCTTGGTCCACTAAATGTTAAGGAGTTACAACAACTTGAACGTCAACTCGAAGTTGCTCTGGCACATCTTAGGTCAAGAAAAACGCAGGTGATGCTGGACCAGATTGAGGAGCTTCGCCAA---------------------------------------AGG---------------------------------------------------------------------------------------------------------------------------------------------------------------GCGCTATCTCTTGGATGCTTTATTCTTGGTATTTTGGTGGAATAT------------------------------------------TCTTGA--------------------------------------------------------------------------------------------------------------------------------------------------------------------------------------------------------------------------------------------------------------------------------
>DAL14_(Picea)
---------------------------------------------------------------------------------------------------------------------------------------ATGGGGCGAGGACGCGTCGAG---CTGAAGCGGATCGAGAATAAGATTAACCGTCAGGTCACGTTTTCGAAACGCCGGAACGGTCTGCTGAAAAAAGCCTATGAGCTTTCTGTGTTATGCGATGCGGAGGTAGCACTGATAATTTTCTCGAGCAGAGGG---AAACTCTATGAGTTCGGAAGTGCC------------------GGAATGCTCAAGACTCTGGAGCGATATCAAAAATGCTCATACGTATTACAAGACGCGACT---GTATCAGATCGGGATGCACAGAATTGGCACCAA---------------------------------GAGGTTGGCAAATTAAAAGCCAGAGTTGAGCTTTTACAACGGTCACAAAGGCACTTACTGGGTGAAGACCTTGGTCCCTTGAGTATTAAGGAGCTGCAACAACTTGAACGTCAACTTGAGGTTGCACTCACACATGTTAGGACAAGGAAGACTCAAGTTATGTTGGAAATGATGGATGAGCTACGAAGA---------------------------------------AAGGAGCGCATTCTACAAGAAGTTAACAAATCTCTGCGCAAGAAGTTGCAAGAGGCCGAGGGA------------------------------------------------CAGGCATTCAATAGCATGCAAGCTCCTCCACCCCATGCATGGGATTCGCATGCAGTAGCAAATAATGCATATGCTATGCAACATCAATCAAAC---------------------------------------------------------------GCTGTGGATTGTGAACCCACATTGCAGATAGGA---------------------------------TACCAGTATGCCCCTCCTGAAACAAGC------------ATGCCTAGGCATGAGCAAGCACAAAAC---------AATTACATGCAAGGCTGGATGATATAA--------------------------------------------------------------------------------------------
>PrMADS2_(Pinus)
---------------------------------------------------------------------------------------------------------------------------------------ATGGGGCGAGGGCGCGTCGAG---CTGAAGCGGATCGAGAATAAGATTAACCGCCAGGTCACGTTTTCGAAACGCCGGAATGGTCTGCTGAAAAAGGCGTATGAACTTTCAGTGTTATGTGATGCAGAGGTAGCACTGATAATATTCTCAAGCAGAGGA---AAACTCTATGAGTTCGGAAGCGCC------------------GGGATGCTCAAGACTCTGGAGCGATATCAAAAATGTTCATACGTATTGCAAGAC---------------GACCGGGAGGCGCAGAATTGGCATCAA---------------------------------GAGGTTGGCAAATTAAAAGCCAGAGTTGAACTTTTACAACGATCACAAAGGCACTTATTAGGTGAAGACCTGGGCCCCTTGAGTATTAAGGAGCTGCAACAACTGGAACGTCAACTTGAGGTTGCACTGACACATGTTAGGTCAAGAAAGACTCAAGTCATGTTGGAAATGATGGATGAACTACGCAGA---------------------------------------AAGGAGCGAATTTTACAAGAAGTAAACAAATCTCTGCGCAAGAAGTTGCAGGAGGCCGAGGGA------------------------------------------------CAGGCATTCAATGCCATGCAA---CCTCCCCCTCATGCATGGGATTCGCATGCAGTAGCAAATAATGCATATGCTATGCAACATCCATCAAAT---------------------------------------------------------------GCTGTGGATTGTGAGCCCACATTGCAGATTGGA---------------------------------TACCAATATGCCCCTCCTGAGTCAAGC------------ATGCCTAGGCATGAACAAGCACAAAAC---------AATTACATGCAAGGCTGGATGGTATAA--------------------------------------------------------------------------------------------
>LeMADS1_(Lycopersicon)
---------------------------------------------------------------------------------------------AAATCTCTGAAAAAATTGAAGATTGATTTCTCA---------ATGGGAAGAGGAAGAGTTGAG---CTTAAGAGAATAGAAAATAAAATAAATAGGCAAGTCACTTTTGCTAAGAGAAGAAATGGACTTCTTAAAAAAGCTTATGAACTTTCTGTTCTTTGTGATGCTGAAGTTGCCCTTATAATCTTCTCTAATAGGGGT---AAACTCTATGAATTTTGCAGCACT---------------TCAAGCATGGTGAAAACAATTGAAAAGTACCAACGTTGCAGCTATGCTACTTTGCAATCAGTT------------ACTGATACTCAGAATAACTACCAC---------------------------------GAATATCTGAGGCTAAAAGCTAGAGTTGAGCTCCTCCAACGATCTCAGAGAAACTTTCTTGGTGAAGATTTGGGCACGTTAAGCTCGAAGGACCTTGAGCAGCTTGAGAATCAATTAGAGTCTTCCTTAAAGCAAATCAGGTCAAGGAAGACACAATTCATGCTGGATCAGCTTGCAGATCTTCAACAA---------------------------------------AAGGAGCAAATGCTTGCAGAATCTAATAGATTACTCCGTAGAAAGTTAGAAGAAAGT------------------------------------------------------GTAGCTGGATTTCCACTTCGATTGTGTTGGGAA------------GATGGAGGTGATCATCAACTTATGCATCAACAAAATCGTCTCCCT---------------------------------------------AACACAGAGGGTTTCTTTCAGCCTCTTGGATTGCATTCTTCTTCTCCACATTTTGGG------------------------------TACAATCCTGTTAATACAGATGAGGTGAATGCAGCGGCAACT---------GCACACAATATGAAT---------GGATTTATTCATGGATGGATGCTTTAA--------------------------------------------------------------------------------------------
>LeMADS-RIN_(Lycopersicon)
AAGAGAAAACAACCAAAACCATATATATACATATATATAATTACATTATATTGTCTTATAACATATAGTCTTTTAAGGAAAAACAAATTTAGAAAAAAAATAATATTATTTTACATTTTTTTTTCTTCATACAATATGGGTAGAGGGAAAGTAGAA---TTGAAGAGAATTGAGAACAAAATAAATAGACAAGTTACCTTTGCAAAGAGAAGAAATGGACTCCTAAAGAAAGCTTATGAACTTTCTATACTTTGTGATGCTGAAATTGCTCTTATTATTTTCTCTAGTCGTGGC---AAGCTTTATGAATTTTGCAGCAAT---------------TCAAGTATGTCCAAGACATTGGAGAGATACCACAGATACAATTATGGTACACTTTCA------------------TCAGATTCACAGAACAACTACCAA---------------------------------GAGTATTTGAAGCTTAAAACAAGAGTGGAAATGTTACAACAGTCTCAAAGGCATTTGCTAGGTGAGGATTTGGGACAATTGGGCACAAAAGACTTGGAACAGCTTGAACGTCAATTGGATTCATCATTGAGGCAAATTAGGTCAACAAAGACACAACACATTCTTGATCAACTTGCTGAACTTCAACAA---------------------------------------AAGGAACAATCTCTTACTGAAATGAACAAATCTTTGAGAATAAAGTTGGAAGAA------------------------------------------------------------CTTGGTGTTACCTTTCAAACATCATGGCAT------------TGTGGT---GAGCAAAGTGTACAATATAGACATGAACAGCCTTCT---------------------------------------------CATCATGAGGGATTTTTTCAACATGTAAATTGCAATAATACATTGCCT---ATAAGT------------------------------TACGGATACGATAATGTACAACCCGAAAATGCAGCACCATCA---------ACACATGATGCTACT---------GGAGTTGTACCTGGATGGATGCTTTGA--------------------------------------------------------------------------------------------
>LeTM5_(Lycopersicon)
---------------------------------------------------------------------------------------------------------------------GAAAGAGGAAAAAGAAAAATGGGAAGGGGTAGGGTTGAG---CTAAAGAGAATAGAAGGCAAGATCAACAGGCAAGTGACCTTTGCTAAGAGAAGAAATGGGCTTTTGAAGAAAGCTTATGAGCTTTCAGTTCTTTGTGATGCTGAGGTTGCTCTAATCATCTTCTCTAATAGGGGA---AAACTCTATGAGTTCTGCAGTAGT---------------TCTAGCATGCTAAAGACGTTGGAGAGGTACCAGAAGTGCAACTATGGA---------------------------------------------CAGCAG---------------------------------GAGTACTTGAAGCTTAAAGGACGTTACGAAGCATTGCAGCGATCACAGAGGAATCTTCTTGGTGAAGATCTTGGTCCTTTGAACAGCAAAGAACTTGAATCACTTGAGAGACAACTTGATATGTCGCTCAAACAGATCAGATCAACTCGGACTCAGTTAATGTTGGATCAACTTACAGATTATCAGAGA---------------------------------------AAGGAACATGCATTGAACGAAGCCAACAGAACCTTGAAACAAAGGTTGATGGAAGGA------------------------------------------------------AGCCAACTAAATCTGCAGTGCAGCCAAATGCAC---------AAGCTGTGGGCTATGGCCGGC---------AAACAACTCAAACTC------------------------------------------------AGGGCGATGGCTTCTTTCATCCTTTGGATTGTGAACCTACTTTGCAAATTGGGT---------------------------------ATCAGA---------------------------------------------ATGATCCAATTACAG---------TAG--------------------------------------------------------------------------------------------------------------------
>SEP3_(Arabidopsis)
---------------------------------------------------------------------------------------------------------------------------------------ATGGGAAGAGGGAGAGTAGAA---TTGAAGAGGATAGAGAACAAGATCAATAGGCAAGTGACGTTTGCAAAGAGAAGGAATGGTCTTTTGAAGAAAGCATACGAGCTTTCAGTTCTATGTGATGCAGAAGTTGCTCTCATCATCTTCTCAAATAGAGGA---AAGCTGTACGAGTTTTGCAGTAGT---------------TCGAGCATGCTTCGGACACTGGAGAGGTACCAAAAGTGTAACTATGGAAGT---------------------------------------AGCCAGCAG---------------------------------GAGTATCTCAAGCTTAAGGAGCGTTATGACGCCTTACAGAGAACCCAAAGGAATCTGTTGGGAGAAGATCTTGGACCTCTAAGTACAAAGGAGCTTGAGTCACTTGAGAGACAGCTTGATTCTTCCTTGAAGCAGATCAGAGCTCTCAGGACACAGTTTATGCTTGACCAGCTCAACGATCTTCAGAGT---------------------------------------AAGGAACGCATGCTGACTGAGACAAATAAAACTCTAAGACTAAGGTTAGCTGATGGG------------------------------------------------------TATCAGATGCCACTCCAGCTGAACCCTAACCAA---------GAAGAGGTTGATCACTACGGTCGTCATCATCATCAACAACAACAA------------------------------------------------CACTCCCAAGCTTTCTTCCAGCCTTTGGAATGTGAACCCATTCTTCAGATCGGG---------------------------------TATCAGGGGCAACAAGATGGAATGGGAGCAGGACCAAGTGTGAATAATTACATGTTGGGTTGGTTA---------CCTTATGACACCAACTCTATTTGA-----------------------------------------------------------------------------------------------
>SEP1_(Arabidopsis)
---------------------------------------------------------------------------------------------------------------------------------------ATGGGAAGAGGAAGAGTAGAG---CTGAAGAGGATAGAGAACAAAATCAACAGACAAGTAACGTTTGCAAAGCGTAGGAACGGTTTGTTGAAGAAAGCTTATGAATTGTCTGTTCTCTGTGATGCTGAAGTTGCTCTCATCATCTTCTCCAACCGTGGA---AAGCTCTATGAGTTTTGCAGCTCC---------------TCAAACATGCTCAAGACACTTGATCGGTACCAGAAATGCAGCTATGGATCCCCTGCC------------------AAAGAACTTGAGAACAGCTACAGA---------------------------------GAATATCTGAAGCTTAAGGGTAGATATGAGAACCTTCAACGTCAACAGAGAAATCTTCTTGGGGAGGATTTAGGACCTTTGAATTCAAAGGAGTTAGAGCAGCTTGAGCGTCAACTGGACGGCTCTCTCAAGCAAGTTCGGTCCATCAAGACACAGTACATGCTTGACCAGCTCTCGGATCTTCAAAAT---------------------------------------AAAGAGCAAATGTTGCTTGAAACCAATAGAGCTTTGGCAATGAAGCTGGATGATATG------------------------------------------------------ATTGGTGTGAGAAGTCATCATATGGGAGGAGGAGGAGGATGGGAAGGTGGTGAACAG---AATGTTACCTACGCGCATCATCAAGCT------------------------------------------------CAGTCTCAGGGACTATACCAGCCTCTTGAATGCAATCCAACTCTGCAAATGGGTTGCTGTTTTGGTGATGATGATGATGATGACAGGTATGATAATCCGGTATGCTCAGAGCAAATAACTGCGACAACCCAAGCTCAGGCGCAGCAGGGAAAC---------GGTTACATCCCGGGGTGGATGCTCTGA--------------------------------------------------------------------------------------------
>SEP2_(Arabidopsis)
---------------------------------------------------------------------------------------------------------------------------------------ATGGGAAGAGGAAGAGTAGAG---CTCAAGAGGATAGAGAACAAAATCAACAGACAAGTGACGTTTGCTAAACGTAGAAATGGTTTGCTGAAAAAAGCTTATGAGCTTTCTGTTCTCTGCGATGCTGAAGTCTCTCTCATCGTCTTCTCCAACCGTGGC---AAGCTCTACGAGTTCTGCAGCACC---------------TCCAACATGCTCAAGACACTGGAAAGGTATCAGAAGTGTAGCTATGGCTCCCCTGCT------------------AAAGAGCTTGAGAACAGCTACAGA---------------------------------GAGTACTTGAAGCTGAAAGGTAGATATGAAAATCTGCAACGTCAGCAGAGAAATCTTCTTGGAGAGGATCTTGGACCTCTGAATTCAAAGGAGCTAGAGCAGCTTGAGCGTCAACTAGACGGCTCTCTGAAGCAAGTTCGCTGCATCAAGACACAGTATATGCTTGACCAGCTCTCTGATCTTCAAGGT---------------------------------------AAGGAGCATATCTTGCTTGATGCCAACAGAGCTTTGTCAATGAAGCTGGAAGATATG------------------------------------------------------ATCGGCGTGAGACATCACCATATAGGAGGAGGA------TGGGAAGGTGGTGATCAACAGAATATTGCCTATGGACATCCTCAGGCT------------------------------------------------CATTCTCAGGGACTATACCAATCTCTTGAATGTGATCCCACTTTGCAAATTGGA---------------------------------TATAGCCATCCAGTGTGCTCAGAGCAAATGGCTGTGACGGTGCAAGGTCAGTCCCAACAAGGAAAC---------GGCTACATCCCTGGCTGGATGCTGTGA--------------------------------------------------------------------------------------------
>LeTM29_(Lycopersicon)
---------------------------------------------------------------------------------------------------------AGTAGAAAAAGATCATCAGAGGAAGGAGGGATGGGTAGAGGAAGAGTTGAG---CTGAAGAGGATAGAAAACAAGATAAATAGACAAGTCACTTTTGCAAAGAGGAGAAATGGATTGCTCAAAAAAGCTTATGAACTATCTGTGCTTTGTGATGCTGAAGTTGCTCTACTCGTTTTCTCTAATCGTGGA---AAACTCTATGAATTCTGCAGCACA---------------AACAATATGCTCAAAACACTTGATAGGTACCAAAAGTGCAGCTATGGAACATTGAAA------------------GATAATGAGCAAAGCAGCTATAGG---------------------------------GAATACTTGAAACTCAAAGCCAAATATGAGTCGCTGCAGCGATATCAAAGACACCTTCTTGGAGATGAGTTGGGGCCTCTGACTATAGATGATCTTGAGCATCTTGAAGTCCAACTAGATACTTCCCTCAAACACATTAGGTCCACCAGGACACAAATGATGCTTGATCAGCTTTCTGATCTTCAAACT---------------------------------------AAGGAGAAATTGTGGAATGAGGCTAACAAGGTTCTTGAAAGAAAGATGGAAGAAATA------------------------------------------------------TATGCTGAAAACAACATGCAACAAGCATGGGGT------------GGTGGTGAGCAA---AGTCTCAATTATGGTCAGCAGCAACATCCT---------------------------------------------CAATCTCAGGGTTTCTTCCAACCTCTAGAGTGCAACTCTTCCTTGCAAATTGGG---------------------------------TACGATCCAATAACAACTTCAAGCCAAATAACAGCAGTAACAAAT------GCCCAAAACGTGAAT---------GGTATGATACCTGGTTGGATGCTGTGA--------------------------------------------------------------------------------------------
>SEP4_(Arabidopsis)
---------------------------------------------------------------------------------------------------------------------------------------ATGGGAAGAGGGAAAGTTGAG---CTGAAGAGGATAGAGAACAAGATCAATAGACAAGTTACTTTTGCAAAGAGAAGAAATGGTTTGCTCAAGAAGGCTTATGAGCTTTCTGTCCTTTGTGATGCTGAGATTGCTCTTCTCATTTTCTCTAACCGTGGC---AAGCTCTACGAATTCTGCAGCAGCCCT------------AGTGGTATGGCGAGGACGGTTGATAAGTATAGAAAACATAGTTATGCAGATAAAGAC------------------------TTGCAGGATAAGTATCAA---------------------------------GACTACTTGAAGCTTAAATCAAGAGTTGAGATCCTTCAACATTCACAAAGGCATTTGCTAGGTGAAGAGCTATCCGAGATGGATGTGAATGAGCTTGAGCATCTCGAACGCCAAGTAGATGCATCACTAAGACAAATAAGATCTACCAAGGCTCGGTCTATGCTTGATCAACTATCTGACCTCAAAACT---------------------------------------AAGGAGGAAATGTTATTGGAAACCAATAGAGATCTTAGGAGAAAGTTGGAGGACAGT------------------------------------------------------GATGCAGCACTTACTCAATCGTTTTGGGGAAGT---------TCTGCTGCAGAACAACAACAACAACATCAACAACAGCAACAAGGCATGAGCTCTTATCAA------------------TCAAACCCTCCAATTCAGGAAGCAGGTTTCTTCAAGCCTCTACAAGGCAATGTAGCATTGCAAATGAGCAGT---------------------------CATTACAATCACAATCCTGCAAATGCAACCAACTCTGCAACAACA---------TCACAGAATGTTAAT---------GGATTCTTCCCTGGATGGATGGTCTGA--------------------------------------------------------------------------------------------
>LeSIMBP7_(Lycopersicon)
---------------------------------------------------------------------------------------------------------------------------------------------------------------------------------------------------------------------------------------------GAGATGTCGGTGCTGTGCGATGCTGAAGTTGGACTCATTGTTTTCTCAACTAAAGGA---AAACTCTTTGAGTATTCTACT---GAC------------TCTTGCATGGAAAGGATTCTTGAAAGGTATGAAAGGTACTCA------TATGCTGAAAGGCAG---------AGC---------------TGGACTTTG---------------------------------GAACATGCTAAGCTTAAGGCCAGACTTGAGGTTTTGCAAAGAAACCAAAAGCATTATGCAGGAGAAGAGTTGGACACATTGAGTATGAAAGAGCTTCAGAATCTGGAACACCAGCTCGATTCTGCTCTTAAGCACATTCGCTCTAGAAAGAACCAATTGATGCATGAATCCATTTCTGAGCTTCAAAAG---------------------------------------AAGGACAAGGCATTGCAAGAACAAAACAACAATCTTTCAAAGCAGGTTAAGGAAAGGGAGAAAGAG---------------------------------------------ATGGCCCAACAGACTCCGTGGGAGCAACAGAGTCATGAT------------------------------------CATCTCAATTCATCTTCG---------------------------------------------------------TTTGTTTTGCCACACCCCTTTAACAATCTTCACATAGGGGAAAGC---------------------------ATACCCAAATGCAGGAGA---------CAATGGADAAGTAGAAGGATCATCCCGGCAACCAACAACAAAACAGTGCTTCTGTGGATGCCCCCCTGGATGCTT--------------------------------------------------------------------------------------------
>LeTM4_(Lycopersicon)
------------------------------------------------------------------------------------------------------------------TTAGAAAAAATATCCGAAAAAATGGGAAGAGGAAGAGTCCAG---TTGAAGCGAATAGAGAACAAAATTAACCGTCAAGTTACCTTCTCGAAACGTCGATCTGGTTTGCTGAAGAAAGCCCATGAGATCTCTGTGCTTTGTGATGCTGAGGTTGGTTTGATTGTTTTTTCTACTAAAGGA---AAACTCTTTGAATATGCCAAC---GAT------------TCCTGCATGGAGAGGATACTTGAAAGATATGAAAGATACTCATCTGATCATACCTCCCCGGTA---------AGC---------------TGGACCCTT---------------------------------GAACATCGAAAACTTAAGGCCAGACTTGAGGTTCTGCAGAGGAACCAAAAGCATTATGTGGGAGAAGATTTGGAGTCTTTAAGTATGAAGGAACTTCAGAATCTGGAGCACCAGCTTGATTCAGCTCTTAAACACATTCGATCAAGAAAGAATCAATTGATGCATGAGTCCATTTCTGTGCTTCAAAAA---------------------------------------AAGGACAGAGCATTGCAGGAGCAAAACAACCAGCTTTCGAAGAAGGTGAAGGAGAGGGAGAAG------------------------------------------------AGTGCACAGCAAATCAGTGGA---------------------------------------------------------ATCAACTCATCTTCA---------------------------------------------------------TTGTTTGCACACACTGACTTC---------TACTTGGGAACATAC---------------------------CAGAGTACTAATGTAATA---------GATAATGGGAAGTGGAAGGAGGTAGTTCTTCACAGCAGCAAGGTGCAGCTAATAATACTGTGA--------------------------------------------------------------------------------------------------------
>AGL8_(Arabidopsis)
---------------------------------------------------------------------------------------------------------------------------------------ATGGGAAGAGGTAGGGTTCAG---CTGAAGAGGATAGAGAACAAGATCAATAGGCAAGTTACTTTCTCAAAGAGAAGGTCTGGTTTGCTCAAGAAAGCTCATGAGATCTCTGTTCTCTGCGATGCTGAGGTTGCTCTCATCGTCTTCTCTTCCAAAGGC---AAACTCTTCGAATATTCCACC---GAC------------TCTTGCATGGAGAGGATACTTGAACGCTATGATCGCTATTTATATTCAGACAAACAAGACGTT---------TCACAAAGT---GAAAATTGGGTTCTA---------------------------------GAACATGCTAAGCTCAAGGCAAGAGTTGAGGTACTTGAGAAGAACAAAAGGAATTTTATGGGGGAAGATCTTGATTCGTTGAGCTTGAAGGAGCTCCAAAGCTTGGAGCATCAGCTCGATGCAGCTATCAAGAGCATTAGGTCAAGAAAGAACCAAGCTATGTTCGAATCCATATCTGCGCTCCAGAAG---------------------------------------AAGGATAAAGCCTTGCAAGATCACAACAATTCGCTTCTCAAAAAGATTAAGGAGAGGGAGAAGAAA---------------------------------------------ACGGGTCAGCAAGAAGGACAA---------TTAGTCCAA------------------------------------TGCTCCAACTCTTCTTCA---------------------------------------------------------GTTCTTCTGCCTCAATACTGCGTAACCTCCTCCAGAGATGGCTTT---------------------------GTGGAGAGAGTTGGGGGA---------GAGAACGGTGGTGCATCGTCGTTGACGGAACCAAACTCTCTGCTTCCGGCTTGGATGTTACGTCCTACCACTACGAACGAGTAG-----------------------------------------------------------------------------------
>LeSIMBP20_(Lycopersicon)
------------------------------------------------------------------------------------------------------------------------------------AGGATGGGAAGAGGTAGGGTAGAG---TTGAAACGGATCGAGAACAAAATAAGCAGACAAGTAACATTCTCAAAGAGACGATCTGGATTATTGAAGAAAGCTAATGAGATCTCAGTATTATGTGATGCTGATGTTGCATTGATTGTGTTTTCTACCAAAGGC---AAACTTTTCGAGTATTCCTCAAATGAC------------TCAAGTATGGAAAGTATTCTTGAAAGATATGAAAGATGCTCATATGCAGAGAGACAGAATGAT---------TCTGATCCCAAGGAAAATTGGAGTGTG---------------------------------GAGTATCCGAAGCTCATGTCAAGAATTGAACTTTTACAAAGAAATATAAGGCATTACATGGGTCAGGATCTGGACCCTCTCAGTTTGCGTGAGCTCCAGAGTATAGAGCAACAGATTGATACTTCATTAAAGAGAATTAGAAGCAGGAAGAATCAACTGATGCACGAGTCCATTTCTGAGCTGCAGAAA---------------------------------------AAGGAGAAAGCGCTCCAAGAACAAAACAACTTGATTACTAAGAAGCTAAAAGAAAATGAGAAGACA---------------------------------------------CAACCCAACTCATCAGGCCAAAACTCAGCAACAGTTCAT------------------------------------GTGTTTCCATCACATTCTCAC------------------------------------------------------CACCAACTTCCTAACCTTACAATTGGGGGGGCTTTTGGAGGAATG---------------------------AACAGAGATGGATCGGGTCAGGCTCATCACTATCCGGGTTCAAATAACAATAATAATAATTCCTCATTGATACCGCCATGGATGCTCCGCCACGTCAGCAACGAAGGATGA-----------------------------------------------------------------------------------
>AP1_(Arabidopsis)
---------------------------------------------------------------------------------------------------------------------------------------ATGGGAAGGGGTAGGGTTCAA---TTGAAGAGGATAGAGAACAAGATCAATAGACAAGTGACATTCTCGAAAAGAAGAGCTGGTCTTTTGAAGAAAGCTCATGAGATCTCTGTTCTCTGTGATGCTGAAGTTGCTCTTGTTGTCTTCTCCCATAAGGGA---AAACTCTTCGAATACTCCACT---GAT------------TCTTGTATGGAGAAGATACTTGAACGCTATGAGAGGTACTCTTACGCCGAAAGACAG---GAG---------TCCGACGTCAATACAAACTGGTCGATG---------------------------------GAGTATAACAGGCTTAAGGCTAAGATTGAGCTTTTGGAGAGAAACCAGAGGCATTATCTTGGGGAAGACTTGCAAGCAATGAGCCCTAAAGAGCTTCAGAATCTGGAGCAGCAGCTTGACACTGCTCTTAAGCACATCCGCACTAGAAAAAACCAACTTATGTACGAGTCCATCAATGAGCTCCAAAAA---------------------------------------AAGGAGAAGGCCATACAGGAGCAAAACAGCATGCTTTCTAAACAGATCAAGGAGAGGGAAAAAATT---------------------------------------------CTTAGGGCTCAACAGGAGCAGTGGGATCAGCAGAACCAAGGCCACAATATGCCTCCCCCTCTGCCACCGCAGCAGCACCAAATCCAGCATCCTTAC------------------------------------------------------ATGCTCTCTCATCAGCCATCTCCTTTTCTCAACATGGGTGGTCTG---------------------------TATCAAGAAGATGATCCT---------ATGGCAATGAGGAGGAATGATCTCGAACTGACTCTTGAACCCGTTTACAACTGCAACCTTGGCTGCTTCGCCGCATGA-----------------------------------------------------------------------------------------
>CAL_(Arabidopsis)
---------------------------------------------------------------------------------------------------------------------------------------ATGGGAAGGGGTAGGGTTGAA---TTGAAGAGGATAGAGAACAAGATCAATAGACAAGTGACATTCTCGAAAAGAAGAACTGGTCTTTTGAAGAAAGCTCAGGAGATCTCTGTTCTTTGTGATGCCGAGGTTTCCCTTATTGTCTTCTCCCATAAGGGC---AAATTGTTCGAGTACTCCTCT---GAA------------TCTTGCATGGAGAAGGTACTAGAACGCTACGAGAGGTATTCTTACGCCGAGAGACAGTCTCAC---------GTTAATGCACAGACGAACTGGTCAATG---------------------------------GAGTATAGCAGGCTTAAGGCCAAGATTGAGCTTTTGGAGAGAAACCAAAGGCATTATCTGGGAGAAGAGTTGGAACCAATGAGCCTCAAGGATCTCCAAAATCTGGAGCAGCAGCTTGAGACTGCTCTTAAGCACATTCGCTCCAGAAAAAATCAACTCATGAATGAGTCCCTCAACCACCTCCAAAGA---------------------------------------AAGGAGAAGGAGATACAGGAGGAAAACAGCATGCTTACCAAACAGATAAAGGAGAGGGAAAACATC---------------------------------------------CTAAGGACAAAACAAACCCAATGTGAGCAGCTGAACCGCAGCGTCGACGATGTACCA------CAGCCACAACCATTTCAACACCCCCATCTTTAC------------------------------------------------------ATGATCGCTCATCAGACTTCTCCTTTCCTAAATATGGGTGGTTTG---------------------------TACCAAGAAGAAGACCAA---------ACGGCGATGAGGAGGAACAATCTGGATCTGACTCTTGAACCCATTTACAATTAC---CTTGGCTGTTACGCCGCTTGA-----------------------------------------------------------------------------------------
>LeMADS-MC_(Lycopersicon)
---------------------------------------------------------------------------------------------------------------------------ATTCGATTGAAGATGGGAAGAGGAAAAGTTGAA---TTAAGAAAAATAGAGAATAAAATAAATAGACAAGTAACATTTTCAAAGAGAAGAGGTGGATTAGTGAAAAAAGCTCATGAAATTTCAGTTTTATGTGATGCTGAAGTTGCTTTAATTGTTTTCTCTCAAAAGGGA---AAAATCTTTGAGTATTCTTCT---GAT------------TCATGTATGGAACAAATTCTTGAACGATATGAAAGATACTCATATGCATCTGAATCA------------------CCGGTGCAGGAAAACTGGAGCTTG---------------------------------GAATATACTAAACTCAAGGCTAGGATTGATCTCCTTCAAAGGAACCACAAGCATTATATGGGAGAAGATCTTGATTCAATGAGCTTGAAGGACTTGCAAAACTTGGAACAACAGCTTGATTCTGCTCTTAAGCTAATTCGATCGAGAAAGAACCAACTCATGCATGAATCAATCTCTGAACTGCAGAAA---------------------------------------AAGGAAAGAGCTATCCTAGAGGAGAATAACATGCTAACCAAGAAGATTAAGGAGAAGGATAAGATA---------------------------------------------GTAGAACAGCAAGGTGAATGGCACCAGCAAACTAAT------------------------------------------CAAGTTTCTACTTCAACA------------------------------------------------------TCTTTCCTCTTACAACCACATCAATGCCTAAATATGGGAGGTAAT---------------------------TACCAAGATGAAGTAGCA---------GAAGCAAGGAGGAATAATGAGCTTGACCTAAATCTTGATTCATTATATCCACTTTACAACATGAATAAACATCTATGA-----------------------------------------------------------------------------------------
>AGL12_(Arabidopsis)
---------------------------------------------------------------------------------------------------------------------------------------ATGGCTCGTGGAAAGATTCAG---CTTAAGAGGATTGAGAACCCGGTTCACAGACAAGTGACTTTTTGCAAGAGGAGAACTGGTCTTCTCAAGAAGGCTAAGGAGCTCTCTGTGCTCTGTGATGCCGAGATCGGTGTTGTGATCTTCTCTCCTCAGGGC---AAGCTCTTTGAGCTCGCTACTAAAGGA---------------ACAATGGAGGGAATGATTGATAAGTACATGAAGTGTACT---------------------------------------------GGTGGTGGTCGT---------------------------------GAGATCAACGTGCTTAAGCAAGAGATTGAGATGCTTCAGAAAGGGATAAGCTATATGTTTGGAGGAGGAGATGGGGCTATGAATCTTGAAGAACTTCTTTTGCTTGAGAAGCATCTTGAGTATTGGATTTCTCAGATTCGCTCTGCTAAGATGGATGTTATGCTTCAAGAAATTCAGTCATTGAGGAAC---------------------------------------AAGGAAGGAGTCCTCAAAAACACCAACAAGTATCTCCTCGAAAAGATAGAGGAAAACAACAATAGC---------------ATA---------------------------TTAGATGCTAACTTCGCAGTCATGGAGACAAAC------------------------------------TATTCCTATCCGCTAACAATGCCAAGT---------------------------------------------------------GAAATATTTCAGTTCTAG-----------------------------------------------------------------------------------------------------------------------------------------------------------------------------------------------------------------------------------------------------
>LeTAGL12_(Lycopersicon)
------------------------------------------------------------------------------------------------------------------------AAGAAAAGAAAGAAGATGGCTCGTGGTAAGGTTCAA---ATGAAGAGGATAGAGAATCCAGTTCATCGACAAGTCACTTTCTGCAAACGTCGAGCAGGCCTTCTTAAGAAGGCCAAAGAGCTCTCCGTGTTGTGTGATGCCGAAGTTGGTCTTTTCATTTTCTCCGCTCACGGA---AAGCTCTATGAACTTGCTACTAAAGGA---------------AGCATGCAAGGGCTGATTGAGAGGTACATCAAGTCAACC---------------------------------------------AAGGGAAAAGAG---------------------------------GAGATCAACATGCTGAAGAATGAGATTGACGTACTCCAGAAAGGCTTAAGCTACATGTATGGGGGAGGCGCAGGAACAATGACACTAGATGAACTTCATTCACTTGAAAAGTACCTTGAAATTTGGATGTATCATATTCGTTCAGCAAAGATGGATATCATGTTTCAAGAGATCCAACTGTTGAAGAAT---------------------------------------AAGGGAGGGATACTGGAAGCTGCAAACAAATATTTACAGGATAAGATAGATGAGCAATACACT---------------------------------------------------GTGACTAACATGACCCAGAATTTGACTGAC------------------------------------TTTCAATGCCCACTAACTGTACAAAAT---------------------------------------------------------GAGATATTTCAGTTTTAA-----------------------------------------------------------------------------------------------------------------------------------------------------------------------------------------------------------------------------------------------------
>DAL5_(Picea)
---------------------------------------------------------------------------------------------------------------------------------------------------------------------------------AGCGTGCATAGGCAGGTGACCTTCTGCAAGCGGCGAGGCGGTCTGATGAAGAAAGCCTACGAGCTTTCAGTGCTGTGCGATGCAGATGTGGCGCTCATTGTTTTCTCCGGCCGAGGA---AAGCTCTACGAGCTTGGCACTAGCAACAGCAACAGGATCAGAAGCATAAGGCCAATACTCGAAAGATATCAAAAGTGCTCAGAG------------------------------------------AAAAAAAAGCAA---------------------------------GAGATAAATTTACTTAAACAACAAATTGATCAGCTAAAACTTACTAACAGATATTTGATGGGAGAAGGGCTTGGTTCTGTGACATTTGAGGAGCTAAATCAATTAGAATGTTGTCTACAGAAAGGAATAAATCAAGTACGATCAAAAAAGAATGAAATCATGCTTGAGGAGATTAAAACCCTTCAAAAT---------------------------------------AAGGAACATACGTTAAGGATGAGCAACATGATGCTTCAAGGAAAGTTGGACGAATGTACAAATGGCAAGGGAATTACCTCACTT---------------------------CTAACACATGGATTTACAACTTTATTACCTAAC------------------------------------CAACATGTTCCTTGTGGATTTGATCTA---------------------------------------------------------AGTACTCACTCACTTAGTTCTAACGTTGAGATGTAA-----------------------------------------------------------------------------------------------------------------------------------------------------------------------------------------------------------------------------------
>AGL14_(Arabidopsis)
---------------------------------------------------------------------------------------------------------------------------------------ATGGTGAGGGGAAAGACAGAG---ATGAAGAGGATAGAGAACGCAACGAGCAGGCAAGTGACTTTCTCAAAAAGAAGAAATGGACTTTTGAAGAAAGCTTTTGAATTATCAGTCCTTTGTGATGCTGAAGTTGCCCTAATCATCTTCTCTCCTAGAGGC---AAACTCTATGAGTTCTCTAGCTCCTCCAGT---------------ATACCTAAAACAGTAGAAAGATATCAAAAG------------------------------------------------------------------------------------------------------------TTGGCGAGAAAGATCGAACATTTGGAGATTTCGACACGAAAAATGATGGGAGAAGGACTTGACGCATCTTCTATAGAAGAGTTACAACAATTGGAGAACCAGTTGGACAGAAGCTTAATGAAAATAAGAGCCAAAAAGTACCAGTTATTACGAGAAGAAACTGAGAAATTAAAAGAA---------------------------------------AAGGAGAGGAACCTCATTGCAGAAAATAAAATGCTGATGGAGAAGTGTGAGATGCAAGGAAGAGGA------------------------------------------------------------------------------------------------------------------------ATAATAGGAAGAATATCATCA------------------------TCATCATCAACATCAGAACTGGATATAGATGACAATGAAATGGAAGTGGTGACTGATTTGTTCATTGGACCTCCTGAGACTCGACACTTCAAAAAGTTTCCTCCTTCAAACTAA--------------------------------------------------------------------------------------------------------------------------------------------------------------------------------------
>AGL19_(Arabidopsis)
---------------------------------------------------------------------------------------------------------------------------------------ATGGTGAGGGGCAAAACGGAG---ATGAAGAGGATAGAGAACGCAACAAGCAGGCAAGTGACGTTTTCGAAGAGAAGAAATGGACTCTTGAAGAAAGCCTTCGAATTATCGGTCCTTTGTGATGCTGAAGTTGCTTTGGTTATCTTCTCTCCAAGATCC---AAACTCTATGAGTTCTCTAGCTCTAGT------------------ATAGCAGCAACAATTGAACGCTATCAGAATTCTCAGCAA---------------------------------------------GCGAGAGAC---------------------------------GAAACATCTGGATTGACAAAAAAGATTGAACAGCTAGAGATATCTAAACGAAAATTGCTTGGAGAAGGCATTGATGCATGTTCCATCGAGGAGCTGCAACAGTTAGAGAATCAGTTGGACCGAAGCTTGAGCAGGATAAGAGCCAAGAAGTACCAATTACTCCGTGAAGAAATTGAGAAGTTGAAGGCA---------------------------------------GAGGAGAGGAATCTCGTTAAGGAAAATAAAGATCTGAAGGAGAAGTGGCTTGGAATGGGAACAGCA------------------------------------------------------------------------------------------------------------------------ACAATAGCATCATCACAATCA------------------------ACGTTATCATCATCAGAAGTGAACATAGATGACAAT---ATGGAAGTGGAGACTGGTTTGTTCATTGGACCTCCTGAGACAAGACAATCCAAAAAATTCCCTCCTCAAAATTAA--------------------------------------------------------------------------------------------------------------------------------------------------------------------------------------
>AGL20_(Arabidopsis)
---------------------------------------------------------------------------------------------------------------------------------------ATGGTGAGGGGCAAAACTCAG---ATGAAGAGAATAGAGAATGCAACAAGCAGACAAGTGACTTTCTCCAAAAGAAGGAATGGTTTGTTGAAGAAAGCCTTTGAGCTCTCAGTGCTTTGTGATGCTGAAGTTTCTCTTATCATCTTCTCTCCTAAAGGC---AAACTTTATGAATTCGCCAGCTCCAAT------------------ATGCAAGATACCATAGATCGTTATCTGAGGCATACTAAGGAT---------------------CGAGTCAGCAATATGCAGCATTTGAAATAT---------------------------------GAAGCAGCAAACATGATGAAGAAAATTGAACAACTCGAAGCTTCTAAACGTAAACTCTTGGGAGAAGGCATAGGAACATGCTCAATCGAGGAGCTGCAACAGATTGAGCAACAGCTTGAGAAAAGTGTCAAATGTATTCGAGCAAGAAAGACTCAAGTGTTTAAGGAACAAATTGAGCAGCTCAAGCAA---------------------------------------AAGGAGAAAGCTCTAGCTGCAGAAAACGAGAAGCTCTCTGAAAAGTGGGGATCTCATGAAAGCGAA------------------------------------------------------------------------------------------------------------------------GTTTGGTCAAATAAGAATCAA------------------------GAAAGTACTGGAAGAGGTGATGAAGAGAGTAGCCCAAGTTCTGAAGTAGAGACGCAATTGTTCATTGGGTTACCTTGTTCTTCAAGAAAGTGA-----------------------------------------------------------------------------------------------------------------------------------------------------------------------------------------------------------
>LeTM3_(Lycopersicon)
------------------------------------------------------------------------------------------------------------------------------TCTAAAGATATGGTTCGAGGTAAAACCCAG---ATGAGGCGTATAGAGAACGCCACAAGCAGACAAGTTACTTTCTCAAAGAGAAGAAATGGTTTGCTAAAAAAAGCTTTTGAGCTTTCTGTCTTATGTGATGCTGAAGTGGGATTGATTATATTTTCTCCAAGAGGA---AAACTATATGAATTTGCTAGTTCAAGC------------------ACGCAGGAGATAATACTACAGTATATGCAGCAT---------------------------------------------------------------------------------------------GAGGCAGCAAATTTAATGAAGAAGATAGAGCTCCTTGAAACAGCGAAAAGGAAGTTCTTGGGAGAAGGTCTGCAGTCCTGTACCCTTCAAGAAGTACAACAGATAGAAAAACAGTTGGAACGGAGTGTTGGCACCATCCGGGCACGAAAGCTTCAAGTTTTCAAGGAACAGGTTGAGCGACTA--------------------------------------------------------------------------------------------------------------------------------------------------------------------------------------------------------------------------------------------------------------------------------------------------------------------------------------------------------------------------------------------------------------------------------------------------------------------------------------------------------------------------------------------------------------------------------------------
>LeSIMBP18_(Lycopersicon)
---------------------------------------------------------------------GAATCTAATTCCTTAATTATTTTCTTTTCCATCCTCTTTCCTTTTTCCCGGAAAATCGGAATAAAAATGGTGAGAGGAAAAGTAGAA---ATGAAAAGAATAGAAAATTCAACGAGCAGGCAAGTGACGTTTTCGAAAAGACGGAATGGACTTACGAAGAAAGCTTATGAATTATCAGTTCTTTGTGATGCTGAAGTTGCTTTCATTATTTTCTCACATAAAGGA---AGACTTTTTGAATTTGCTAGCTCCAAC------------------ATGCAGAAGATAATTGAGAGATACCGTATGGAGAAC------------------------------------------------TTGAAGCAT---------------------------------GAAACAGCTAATATGGCGAAGAAGATAGAGATTCTCGAAATTTCTAAACGGAAACTAATGGGGCAAGGATTAGGGTCATGTTCAATGGATGAACTAGAAGACATTGACAGCCAACTGGAGAGGACCCTCAAAATTATCAGGGCTAGAAAGGCTCAATTGTTCAAAGAGGAAATAGAAAGTCTAAAGCAAAGGAGAGATTATTGCTCCAACAAAATGCAAGTTTACGTGAAAAGTGCGGGCTTAGGCCAATGCAATCAGAGTCAGCACCCGCACCTGCACCCGAACCCATACCAG------------------------------------------------------------------------------------------------------------------------CACCACCATCAACACCACCGG------------------------CTCAATCGAAAGAAAGGGGAAATTGTAGCCAAAGTACAAAGAGTTGGGAAGTGGAGACTGAATTGTTTATTGGCCTTCCTCAAACGCGCTGCTTATAGTAGCTTGGATCAGTGGTTGAGCCAGGTTTTTTTTTTTTATCAAAGGAATTCAAACCTCGAAGAAGTACACAGAGAAGGCAAAATTGGGTTCAATCTCTACTCTATATACACTACATTAAAAGATAAATTTTAA-----------------------------------------------------------------
>DAL3_160
---------------------------------------------------------------------------------------------------------------------------------------ATGGTGAGGGGGAAAATACAG---ATGAAGAGGATTGAGAATGATGCCAGCAGGCAGGTTACTTTTTCTAAGCGCAGGAACGGGCTGCTGAAGAAAGCTTACGAGCTCTCGGTGCTCTGTGATGCCGAAGTAGCACTTATTGTTTTCTCTCCAAGAGGG---AAGCTCTATGAGTTTGCCAATCCCAGC------------------ATGCAGAAAATGTTGGAAAGATACGGAAAGTGTTCAGAAGGAAGTAACACAACTAATACAACGAAAGAGCAAGATATCCAGTATTTAAAACGA---------------------------------GAAATTGCAAATATGGAAGAAAGAATTAAGATTCTTGAATCAAGACAAAGAAAGATGGTGGGCGAGGAGCTGGCATCATGTGCATTGAACGATTTAAATATGTTGGAGAGCCAGGTTGAACGAGGATTGAGACATATACGAGCACGAAAGGCTGAAATATTGGTGGATCAAATTGAACATCTTAAAAGA---------------------------------------AAGGTACGGATATTAAGTGAAGAGAATGCTTTCCATCGTAAAAGGTTT---GTCGATCCTGTGTAT------------------------------------------------------------------------------------------------------------------------GAGAATGGTTCCGTTTTAGCA------------------------------ACTCTTGCTAGTGGATTAGGAAGCATCCAAAACAGTGGAGTCGAGACTCAACTGGTTATCAGACCGCCTAGTACAAAAGATCTAACGTGTGATTATGTGAATCTCGTTTAG-----------------------------------------------------------------------------------------------------------------------------------------------------------------------------------
>DAL3_432
---------------------------------------------------------------------------------------------------------------------------------------ATGCTAAGGGGAGAGACCCAG---ATGAAGAGGATAGAGAAGACCACCAGCAGGCAGGTTACGTTTTGTAAGCGCAAAAATGGACTGCTGAAGAAAGCTTACGCGCTTTCCGTGCTCTGTGACGCCGAAGTTGCACTTATGATTTTCTCCCCTAGCGGG---AAGCTCTATGAGTTCGCCAATCCCAGC------------------ATGCAGAAAATGTTGGAAAGATACGACAAGTGTTCAGAAGGAAGTAACACAACTAATACAACGAAAGAGCGAGATATCCAGTATTTAAAACGA---------------------------------GAAATTGCAAATAGGGAAGAAAGAATTAAGATTCTTGAATCAAGACAAAGAAAGATGGTGGGCGAGGAGCTGGCATCATGTGCATTGAGCGATTTAAATCTGTTGGAGAGCCAGGTTGAACGAGGATTGAGACATATACGAGCACGAAAGACTCAAATATTGGTGGATGAAATTGAAGAACTTAAAAGA---------------------------------------AAGGAACGGATATCAAGTGAAGAGAATGCTTTCCATCGTAAAAGGTTT---GTCGATCCTCTGTAT------------------------------------------------------------------------------------------------------------------------GAGAATGGTTCGGTTTTGGCA------------------------------ACTCTTGCTAGTGGATTAGGAAGCATCCAAAACAGTGAAGTCGAGACTCAACTGGTTATCAGACCACCCAGTACAAAAAATCTAACGTGTGATTATGTGAATCTCGTTTAG-----------------------------------------------------------------------------------------------------------------------------------------------------------------------------------
>DAL3_Like_303
---------------------------------------------------------------------------------------------------------------------------------------ATGGTGAGGGGAAAAACCCAG---ATGAAGAGGATTGAGAACGCCACCAGCAGGCAGGTTACTTTTTCTAAGCGGCGGAACGGCCTGCTGAAGAAAGCTTACGAGCTCTCGGTGCTCTGCGATGCCGAAGTTGCACTTATTGTTTTCTCCCCCAGAGGG---AAGCTCTATGAGTTCGCGAATCCCAGC------------------ATGCAGAAAATGTTGGAAAGATACGAAAGGTGTTCACAGGGAAGTAACACAACTAATACAACGAAAGAGCAAGATACTCAGTATTTAAAACGG---------------------------------GATATTGCAAATATGGAAGAAAAAATTAAGATTCTTGAATCAACACAAAGAAAGATGTTGGGCGAGGAACTGGCATCCTGCGCATTGAGGGATTTAAATCAATTGGAGAGCCAGGTTGAACGAGGATTGAGACATATACGAGCACGAAAGACTGAAATATTGGTGGATCAAATAGAACAACTTAAAAGA---------------------------------------AAGGAACGGATATTAACTGAAGAGAATGCTTTCCTCAGTAAAAGGTTT---GTCGATCCTCTCTAT------------------------------------------------------------------------------------------------------------------------GAGAATGGTTCCGTTTTGACA------------------------------ACGCCTGCAAATGGATTAGGAAGCATCCAAAATAGTGAAGTCGAGACTCAACTTGTTATAAGACAGCCG------AGATCATTTTCTTGTTAA-----------------------------------------------------------------------------------------------------------------------------------------------------------------------------------------------------
>DAL3_Like_966
---------------------------------------------------------------------------------------------------------------------------------------ATGGTGAGGGGAAAAACCCAG---ATAAAGAGGATCGAGAACACCACCAGCAGGCAGGTTACGTTTTGTAAGCGCAGAAATGGACTGCTGAAGAAAGCTTACGAGCTTTCGGTGCTCTGTGACGCCGAAGTTGGACTTATGATTTTCTCCCCTAGCGGG---AAGCTCTATGAATTCGCCAATCCCAGC------------------ATGCAGAAAATGTTGGAAAGATACGAAAGGTGTTCACAGGGAAGTAACACAACTAATACAACGAAAGAGCAAGATACTCAGTATTTAAAACGG---------------------------------GATATTGCAAATATGGAAGAAAAAATTAAGATTCTTGAATCAACACAAAGAAAGATGTTGGGCGAGGAACTGGCATCATGCGCATTGAGGGATTTAAATCAATTGGAGAGCCAGGTTGAACGAGGATTGAGACATATACGAGCACGAAAGACTGAAATATTGGTGGATCAAATAGAACAACTTAAAAGA---------------------------------------AAGGAACGGATATTAACTGAAGAGAATGCTTTCCTCAGTAAAAGGTTT---GTCGATCCTCTCTAT------------------------------------------------------------------------------------------------------------------------GAGAATGGTTCCGTTTTGACA------------------------------ACTCCTGCAAATGGATTAGGAAGCATCCAAAATAGTGAAGTCGAGACTCAACTTGTTATCAGACAGCCG------AGATCATTTTCTTGTTAA-----------------------------------------------------------------------------------------------------------------------------------------------------------------------------------------------------
>DAL3_(Picea)
---------------------------------------------------------------------------------------------------------------------------------------ATGGTGAGGGGAAAAACCCAG---ATGAAGAGGATTGAGAATGATACCAGCAGGCAGGTTACTTTTTCTAAGCGCAGGAACGGGCTGCTGAAGAAAGCTTACGAGCTCTCGGTGCTCTGTGATGCCGAAGTAGCACTTATTGTTTTCTCTCCAAGAGGG---AAGCTCTATGAGTTTGCCAATCCCAGC------------------ATGCAGAAAATGTTGGAAAGATACGACAAGTGTTCAGAAGGAAGTAACACAACTAATACAACGAAAGAGCGAGATATCCAGTATTTAAAACGA---------------------------------GAAATTGCAAATAGGGAAGAAAGAATTAAGATTCTTGAATCAAGACAAAGAAAGATGGTGGGCGAGGAGCTGGCATCATGTGCATTGAGCGATTTAAATCTGTTGGAGAGCCAGGTTGAACGAGGATTGAGACATATACGAGCACGAAAGACTCAAATATTGGTGGCTGAAATTGAAGAACTTAAAAGA---------------------------------------AAGGAACGGATATCAAGTGAAGAGAATGCTTTCCATCGTAAA---------------------------------------------------------------------------------------------------------------------------------------------------AGTTTGTCGATCCTCTGT------------------------------ATGAGAATGGTTCCGTTTTGGCAACTCTTGCAAGTGCATTAG--------------------------------------------------------------------------------------------------------------------------------------------------------------------------------------------------------------------------------------------------------
>DAL32_526
------------------------------------------------------------------------------------------------------------------------------------------GGGAGGGGAAAAACCCAG---ATGAAGAGGATCGAGAACGCGACCAGCAGGCAGGTTACTTTTTCCAAGCGCAGGAACGGGCTTCTGAAGAAAGCTTACGAGCTCTCAGTGCTCTGTGATGTAGAAGTGGCACTTATTGTTTTCTCCCCCAGAGGG---AAGCTCTTTGAGTTCGCCAATCCCAGC------------------ATGCAGAAAATGTTGGAAAGGTACGAAAAATGTTCGGAAGAAAATGACACAACTAATACAACCAAAAAACAGGATGCTAAGTATCTAGAACGA---------------------------------GAAATAGCAAATATGGAGGAAACGATTAAGATTCTTGAATTAAGACAAAGAAAGATGTTAGGGAAGGAGCTGGAATCATGTGCATTGAAGGATTTAAATCAGTTGGAGAGCCAGGTTGAACGAGGATTGAGCCGTATACGAGCACGAAAGACTGAAATATTGGTGGATCAAATAAAACAACTTGAAAGA---------------------------------------AAGGAACGCATATTGACGGAAGAAAATGCTTTGCTCTCTAAAAGGCACGGAGTTGATCCTCTCTAT------------------------------------------------------------------------------------------------------------------------GTAGATGGTTCAGTTTTGACA------------------------------AATCCAGTAAGTCGATTTGGAAGCATCCAAATCAACGAAGTCGAGACTCAACTGGTTATAAGACAGCCAAATATAAGAGATCATTTTCTTGTTAATAGTTTTCATTGA--------------------------------------------------------------------------------------------------------------------------------------------------------------------------------------
>DAL32_(Picea)
------------------------------------------------------------------------------------------------------------------------------------------------------------------------------------ACCAGCAGGCAGGTTACTTTTTCCAAGCGCAGGAACGGGCTTCTGAAGAAAGCTTACGAGCTCTCAGTGCTCTGTGATGTAGAAGTGGCACTAATTGTTTTCTCCCCCAGAGGG---AAGCTCTTTGAGTTCGCCAATCCCAGC------------------ATGCAGAAAATGTTGGAAAGGTACGAAAAATGTTCGGAAGAAAATGACACAACTAATACAACCAAAAAACAGGATGCTAAGTATCTAGAACGA---------------------------------GAAATAGCAAATATGGAGGAAACGATTAAGATTCTTGAATTAAGACAAAGAAAGATGTTAGGGAAGGAGCTGGAATCATGTGCATTGAAGGATTTAAATCAGTTGGAGAGCCAGGTTGAACGAGGATTGAGCCGTATACGAGCACGAAAGACTGAAATATTGGTGGATCAAATAAAACAACTTGAAAGA---------------------------------------AAGGAACGCATATTGACGGAAGAAAATGCTTTGCTCTCTAAAAGGCACGGAGTTGATCCTCTCTAT------------------------------------------------------------------------------------------------------------------------GTAGATGGTTCAGTTTTGACA------------------------------AATCCAGTAAGTCGATTTGGAAGCATCCAAATCAACGAAGTCGAGACT--------------------------------------------------------------------------------------------------------------------------------------------------------------------------------------------------------------------------------------------------
>DAL32_630
---------------------------------------------------------------------------------------------------------------------------------------ATGGTGAGAGGAAAAACCCAG---TTGAAGAGGATCGAGAACGTGACCAGCAGGCAGGTTACCTTTTGCAAGCGCAGGAACGGGCTGCTGAAGAAAGCTTACGAGCTCTCAGTGCTCTGTGATGCCGAAGTGGCACTTATTGTTTTCTCCCCCAGAGGG---AAGCTCTATGAGTTCGCCAATCCCAGC------------------ATGCAGAAAATGTTGGAAAGGTACGAAAAATGTTCGGAAGAAAATGACACAACTAATACAACCAAAAAACAGGATGCTAAGTATCTAGAACGA---------------------------------GAAATAGCAAATATGGAGGAAACGATTAAGATTCTTGAATTAAGACAAAGAAAGATGTTAGGGAAGGAGCTGGAATCATGTGCATTGAAGGATTTAAATCAGTTGGAGAGCCAGGTTGAACGAGGATTGAGCCGTATACGAGCACGAAAGACTGAAATATTGGTGGATCAAATAAAACAACTTGAAAGA---------------------------------------AAGGAACGCATATTGACGGAAGAAAATGCTTTGCTCTCTAAAAGGCACGGAGTTGATCCTCTCTAT------------------------------------------------------------------------------------------------------------------------GTAGATGGTTCAGTTTTGACA------------------------------AATCCAGTAAGTCGATTTGGAAGCATCCAAATCAACGAAGTCGAGACTCAACTGGTTATAAGACAGCCAAATATAAGAGATCATTTTCTTGTTAATAGTTTTCATTGA--------------------------------------------------------------------------------------------------------------------------------------------------------------------------------------
>PrMADS6_(Pinus)
---------------------------------------------------------------------------------------------------------------------------------------ATGGCAAGGGGAAAGACACAA---ATGAGAAAGATCGAGAGCGCGACCAGCAGGCAGGTTACGTTTTCTAAGCGCAGAAATGGATTGCTGAAGAAAGCTTACGAGATGTCGGTGCTCTGCGATGCCCAACTGGGACTTATTGTTTTCTCCCCCAGAGGG---AAGGTCTATGAATTCTCCAGTACCTGC------------------ATGCAGAAAATGTTGGCACGGTACGAAAATTTTTCAGAAGGAAGTAAA------------------GAGCAAGATGTCCAGGGTTTAAAACGA---------------------------------CAAATTGCGAATATGGAAGAAAGGATTGAAATTCTTGAATCCATGCATAGAAAGATGTTGGGGGATGAGCTGGCATCATGCGCATTGAAGGATTTGAATGAGTTGGAGAGTCAGGTTGAACGAGGTTTGAGAAATGTACGAGCGCGAAAGACTGAAATATTGGTGACTGAAATAGAGCAACTTCAAAGA---------------------------------------AAGGAATGGATATTAAGCGAGGAGAATGCTTTCCTCGGCAAAAAGTTC---GTGCATCCT------------------------------------------------------------------------------------------------------------------------------------CATTCCGTTTCGAAA------------------------------ACTCCTGGAAGTGAATCGGGAAGCATCCAAAACAGTGAAGTCGAGACGCAACTGGTTATGAGACCGCCATGTACAAATGCTCATTTTCTTATTAATAGTTCTCATTGA--------------------------------------------------------------------------------------------------------------------------------------------------------------------------------------
>PrMADS7_(Pinus)
---------------------------------------------------------------------------------------------------------------------------------------ATGGCAAGGGGAAAGACACAG---ATGAGAAAGATCGAGAGCGCGACCAGCAGGCAGGTTACGTTTTCTAAGCGCAGAAATGGATTGATGAAGAAAGCTTACGAGCTGTCGGTGCTCTGCGATGCCCAACTGGGACTGATTGTTTTCTCCCCCAGAGGG---AAGGTCTATGAATTCTCCAGTACCTGC------------------ATGCAGAAAATGTTGGCACGATACGAAAAATGTTCAGAAGGAAGT---------------------GAGCAAGATGTCCAGTGTTTAAAACGA---------------------------------GAAAGTGCGAATATGGAAGAAAGGATTGAAATTCTTGAATCCATGCAAAGAAAGATGTTGGGCGAGGAGCTGGCATCATGTGCATTGAAGGATTTGAATCAGTTGGAGAGCCAGGTTGAACGARGTTTGAGAAATGTACGAGCGCGAAAG---------------------------------------------------------------------------------GAACGGATATTAAGCGAAGAGAATGCTTTCCTCAGTAAAAAGTTT---GTCGATCCT------------------------------------------------------------------------------------------------------------------------------------CAATCCTTTTCGACA------------------------------ACTCCTGGAAGTGAATCTGGAAGCATCCAAAACAGTGAAGTCGAGACTCAACTGGTTATGAGACCGCCATGTACAAATGCTCATTTTCTTATTAATAGTTCTCACTGA--------------------------------------------------------------------------------------------------------------------------------------------------------------------------------------
>PrMADS4_(Pinus)
---------------------------------------------------------------------------------------------------------------------------------------ATGGGAAGGGGGAGGATTCGG---TTGAGAAAGATAGAGAGCGCGACCAGCAGGCAGGTTACGTTTTCTAAGCGCAAAAATGGGTTGCTGAAGAAAGCTTACGAGCTGTCGGTGCTCTGCGATGTGGAACTGGGACTTATTGTTTTGTCCCCCAGAGGG---AAGGTCCATGAATTCTCTAGTACCTGC------------------ATGCAGAAAATGTTGGAACGATACGAGAAGTGTTCGGAAGGAAGT---------------------------AAAACAAAGGCTTTAAAACGA---------------------------------GAAATTGCGAATATGGAAGAAAGGATTGAGATTCTTGAACGCACGCAAAGAAAGATGTTGGGCGAGGAACTGGCATCATGTGCATTGAAGGATTTAAATCAGTTGGAGAGCCAGGTTGAACGAGGCTTGAGAAATATACGAGCGCGAAAGAGCGAAATATTGGTGACTCAAATAGAGCAACTTCAAAGA---------------------------------------AAGGAACGGATGTTTAGCGAAGAGAATAATTTTCTCCGAAAGCGGATT---GTCGATCCC------------------------------------------------------------------------------------------------------------------------------------CATTCCGTTTTGACA------------------------------ACTCCTGCAAGTGGATCTGGAAGCCTCCAAAGAAGTGAAGTCGAGACTCAACTGGTTATGAGACCGCCCAGTTCAAATGCTGATTTTCTTTTTAATAGTTCTCATTGA--------------------------------------------------------------------------------------------------------------------------------------------------------------------------------------
>DAL4_705
---------------------------------------------------------------------------------------------------------------------------------------ATGGTGAGAGGAAAGACGCAG---ATAAAGAGGATTGAGAACACCAGCAGCAAGCAGATTACGTTCTCCAAGCGCAGGAATGGATTGCTGAAGAAAGCTTTTGAGCTGTCGGTACTCTGCGACGCCGAATTGGGACTTGTGATTTTCTCTCAACGAGGG---AAGCTTTACGAATTCGGCAGTCCCAGC------------------ATGCAGAAAATGTTGGAAAGGTACCAAAAATATTCACAAGAATGTGGCATAAATAAGACAATCAAAGAGCAAGACAATCAGTATATGAAACTA---------------------------------GAAATTACAAATATGGAAGAAAGAATTAGGATCCTTGAATCATCTCAAAGGAAGATGTTGGGGGAGGGATTGGAATCATGTTCAGTGAAGGAAATGAATCAGTTGGAGAGCCAAGCTGTACAAGGATTGAGGCATATACGAGCACGAAAGACTAAAATATTGGTGGATGAAATAGAACTGCTTGAAAGA---------------------------------------AAGAAGCAAAACTTATCTGAG---------------------------------GAGAATGCTTTT------------------------------------------------------------------------------------------------------------------------CTACATAAAAAGTGTCTTGATTCTAGATGTCTGGATGAATGGGTTTTCACAACACCTACAATTGGACTTGAAAGCAACAAACACAATGAAATAGAAACTCAACTAGTTATAAAACCTCCAAATGTATGTGATCATCTTTTTTAA-----------------------------------------------------------------------------------------------------------------------------------------------------------------------------------------------------
>DAL4_(Picea)
---------------------------------------------------------------------------------------------------------------------------------------ATGGGCAGAGGAAAGACCCAG---ATGAAGAGGATTGAGAACACCAGCAGCAGGCAGGTTACGTTTTGCAAGCGCAGGAATGGATTGCTGAAGAAAGCTTATGAGCTGTCGGTACTCTGCGACGCCGAGTTGGGACTTATGGTTTTCTCTCCACGAGGG---AAGCTTTACGAATTCGCCAGTCCCAGC------------------ATGCAGAAAATGTTGGAAAGGTACCAAAAATATTCACAAGAATGTGGCATAAATAAGACAATCAAAGAGCAAGACAATCAGTATATGAAACTA---------------------------------GAAATTACAAATATGGAAGAAAGAATTAGGATCCTTGAATCATCTCAAAGGAAGATGTTGGGGGAGGGACTGGAATCATGTTCAGTGAAGGAAATGAATCAGTTGGAGAGCCAAGCTGTACAAGGATTGAGGCATATACGAGCACGAAAGACTAAAATATTGGTGGATGAAATAGAACTGCTTGAAAGA---------------------------------------AAGAAGCAAAACTTATCTGAG---------------------------------GAGAATGCTTTT------------------------------------------------------------------------------------------------------------------------CTACATAAAAAGTGTCTTGATTCTAGATGTCTGGATGAATGGGTTTTCACAACACCTACAATTGGACTTGAAAGCAAGAAACACAATGAAGTAGAAACTCAACCAGTTATAAGTCCA---AATATATGCGATCATCTTTTTGTAAACAATTTTCTTTGA--------------------------------------------------------------------------------------------------------------------------------------------------------------------------------------
>DAL4_596
---------------------------------------------------------------------------------------------------------------------------------------ATGGGGAGAGGAAAGACCCAG---ATGAAGAGGATTGAGAACACCAGCAGCAGGCAGGTTACGTTTTGCAAGCGCAGGAATGGATTGCTGAAGAAAGCTTATGAGCTGTCGGTACTCTGCGACGCCGAGTTGGGACTTATGGTTTTCTCTCCACGAGGG---AAGCTTTACGAATTCGCCAGTCCCAGC------------------ATGCAGAAAATGTTGGAAAGGTACCAAAAATATTCACAAGAATGTGGCATAAATAAGACAATCAAAGAGCAAGACAATCAGTATATGAAACTA---------------------------------GAAATTACAAATATGGAAGAAAGAATTAGGATCCTTGAATCATCTCAAAGGAAGATGTTGGGGGAGGGATTGGAATCATGTTCAGTGAAGGAAATGAATCAGTTGGAGAGCCAAGCTGTACAAGGATTGAGGCATATACGAGCACGAAAGACTAAAATATTGGTGGATGAAATAGAACTGCTTGAAAGA---------------------------------------AAGAAGCAAAACTTATCTGAG---------------------------------GAGAATGCTTTT------------------------------------------------------------------------------------------------------------------------CTACATACAAAGATGTCTGGATGA-----------------------------------------------------------------------------------------------------------------------------------------------------------------------------------------------------------------------------------------------------------------------------------------------------------------------------
>DAL19_437
---------------------------------------------------------------------------------------------------------------------------------------ATGGTGAGGGGAAAAACCCAG---ATGAAGAGGATCGAGAACTCGACCAGCAGGCAGGTTACGTTTTCTAAGCGCAGGAACGGTCTGCTGAAGAAAGCTTACGAGCTGTCGGTGCTCTGCGATGCTGAAGTGGCACTTATTGTTTTCGCCCCCCGAGGG---AAGCTCTATGAATTCGCCAATCCCAGT------------------ATGCAAAAAATGTTGGAGAGGTATCAAAAGTATTCACAAGAAAGTGACATAGATAACACTACCAAAGAGCAAGACTATCAGCATTTAAAACGA---------------------------------GAAATTGCAAATATGGAAGAGAGAATTAGGATCCTCGAATCAACACAAAGAAAGATGATGGGGGAAGATCTAGCATCATGTTCAGTGAAAGAATTAAATCAGCTAGAAAGCCAAGTTGAACGAGGGTTGAACCACATACGAGCACGAAAGACTAAAGTATTGGTGGATGAAATAGAACAACTTAAAAGG---------------------------------------AAG---------------------------------------------------TGTGCCGAATAT------------------------------------------------------------------------------------------------------------------------GTGGATGGTCCGGTT------------------------------TTGACATCACCTGTACTCCAGCTTGGAAACATCCAGCGCATTGAAGTGGAGACTCAATTGGTTATGAGACCTCCAAATGTATAA--------------------------------------------------------------------------------------------------------------------------------------------------------------------------------------------------------------------
>DAL19_Abeta_(Picea)
---------------------------------------------------------------------------------------------------------------------------------------ATGGTGAGGGGAAAAACCCAG---ATGAAGAGGATCGAGAACTCGACCAGCAGGCAGGTTACGTTTTCTAAGCGCAGGAACGGTCTGCTGAAGAAAGCTTACGAGCTGTCGGTGCTCTGCGATGCTGAAGTGGCACTTATTGTTTTCGCCCCCCGAGGG---AAGCTCTATGAATTCGCCAATCCCAGT------------------ATGCAAAAAATGTTGGAGAGGTATCAAAAGTATTCACAAGAAAGTGACATAGATAACACTACCAAAGAGCAAGACTATCAGCATTTAAAACGA---------------------------------GAAATTGCAAATATGGAAGAGAGAATTAGGATCCTCGAATCAACACAAAGAAAGATGATGGGGGAAGATCTAGCATCATGTTCAGTGAAAGAATTAAATCAGCTAGAAAGCCAAGTTGAACGAGGGTTGAACCACATACGAGCACGAAAGACTAAAGTATTGGTGGATGAAATAGAACAACTTAAAAGG---------------------------------------AAG---------------------------------------------------TGTGCCGAATAT------------------------------------------------------------------------------------------------------------------------GTGGATGGTCCGGTT------------------------------TTGACATCACCTGTACTCCAGCTTGGAAACATCCAGCGCATTGAAGTGGAGACTCAATTGGTTATGAGACCTCCAAATGTATAA--------------------------------------------------------------------------------------------------------------------------------------------------------------------------------------------------------------------
>DAL19_37
---------------------------------------------------------------------------------------------------------------------------------------ATGGTGACGGGCAAGACGCAG---ACGAAAAGGATTAAGAACGCAACCAGAAGGCAGGTTACGTTTTCTAAACGCAAGATCGCGCTGCGGAAGAAATCTTACGAGCTCTCGGTGGTATGCGATGCCGAAGTGGGA---ATTATTTGGCGCCGCAGAGGG---AACCTC------------AGTCCCAGT------------------ATGCAAAAAATGTTGGAGAGGTATCAAAAGTATTCACAAGAAAGTGACATAGATAACACTACCAAAGAGCAAGACTATCAGCATTTAAAACGA---------------------------------GAAATTGCAAATATGGAAGAGAGAATTAGGATCCTCGAATCAACACAAAGAAAGATGATGGGGGAAGATCTAGCATCATGTTCAGTGAAAGAATTAAATCAGCTAGAAAGCCAAGTTGAACGAGGGTTGAACCACATACGAGCACGAAAGACTAAAGTATTGGTGGATGAAATAGAACAACTTAAAAGG---------------------------------------AAG---------------------------------------------------TGTGCCGAATAT------------------------------------------------------------------------------------------------------------------------GTGGATGGTCCGGTT------------------------------TTGACATCACCTGTACTCCAGCTTGGAAACATCCAGCGCATTGAAGTGGAGACTCAATTGGTTATGAGACCTCCAAATGTATAA--------------------------------------------------------------------------------------------------------------------------------------------------------------------------------------------------------------------
>DAL19_681
---------------------------------------------------------------------------------------------------------------------------------------ATGGTGAGAGGAAAGACCCAG---ATGAAGAAGATCGAGAACGTAACCAGCAGGCAGGTTACGTTTTCTAAGCGAAGGAATGGGTTGCTGAAGAAAGCTTACGAGCTCTCAGTGCTGTGCGATGCCGAAGTGGGACTTATTGTCTTCTCCCCAAGAGGG---AAGGTCTATGAATTTTCACGTCCCTGT------------------ATGCAAAAAATGTTGGAGAGGTATCAAAAGTATTCACAAGAAAGTGACATAGATAACACTACCAAAGAGCAAGACTATCAGCATTTAAAACGA---------------------------------GAAATTGCAAATATGGAAGAGAGAATTAGGATCCTCGAATCAACACAAAGAAAGATGATGGGGGAAGATCTAGCATCATGTTCAGTGAAAGAATTAAATCAGCTAGAAAGCCAAGTTGAACGAGGGTTGAACCACATACGAGCACGAAAGACTAAAGTATTGGTGGATGAAATAGAACAACTTAAAAGG---------------------------------------AAG---------------------------------------------------TGTGCCGAATAT------------------------------------------------------------------------------------------------------------------------GTGGATGGTCCGGTT------------------------------TTGACATCACCTGTACTCCAGCTTGGAAACATCCAGCGCATTGAAGTGGAGACTCAATTGGTTATGAGACCTCCAAATGTATAA--------------------------------------------------------------------------------------------------------------------------------------------------------------------------------------------------------------------
>DAL19_Bbeta_(Picea)
---------------------------------------------------------------------------------------------------------------------------------------ATGGTGAGAGGAAAGACCCAG---ATGAAGAAGATCGAGAACGTAACCAGCAGGCAGGTTACGTTTTCTAAGCGAAGGAATGGGTTGCTGAAGAAAGCTTACGAGCTCTCAGTGCTGTGCGATGCCGAAGTGGGACTTATTGTCTTCTCCCCAAGAGGG---AAGGTCTATGAATTTTCACGTCCCTGT------------------ATGCAAAAAATGTTGGAGAGGTATCAAAAGTATTCACAAGAAAGTGACATAGATAACACTACCAAAGAGCAAGACTATCAGCATTTAAAACGA---------------------------------GAAATTGCAAATATGGAAGAGAGAATTAGGATCCTCGAATCAACACAAAGAAAGATGATGGGGGAAGATCTAGCATCATGTTCAGTGAAAGAATTAAATCAGCTAGAAAGCCAAGTTGAACGAGGGTTGAACCACATACGAGCACGAAAGACTAAAGTATTGGTGGATGAAATAGAACAACTTAAAAGG---------------------------------------AAG---------------------------------------------------TGTGCCGAATAT------------------------------------------------------------------------------------------------------------------------GTGGATGGTCCGGTT------------------------------TTGACATCACCTGTACTCCAGCTTGGAAACATCCAGCGCATTGAAGTGGAGACTCAATTGGTTATGAGACCTCCAAATGTATAA--------------------------------------------------------------------------------------------------------------------------------------------------------------------------------------------------------------------
>DAL19_Aalpha_(Picea)
---------------------------------------------------------------------------------------------------------------------------------------ATGGTGAGGGGAAAAACCCAG---ATGAAGAGGATCGAGAACTCGACCAGCAGGCAGGTTACGTTTTCTAAGCGCAGGAACGGTCTGCTGAAGAAAGCTTACGAGCTGTCGGTGCTCTGCGATGCTGAAGTGGCACTTATTGTTTTCGCCCCCCGAGGG---AAGCTCTATGAATTCGCCAATCCCAGT------------------ATGCAAAAAATGTTGGAGAGGTATCAAAAGTATTCACAAGAAAGTGACATAGATAACACTACCAAAGAGCAAGACTATCAGCATTTAAAACGA---------------------------------GAAATTGCAAATATGGAAGAGAGAATTAGGATCCTCGAATCAACACAAAGAAAGATGATGGGGGAAGATCTAGCATCATGTTCAGTGAAAGAATTAAATCAGCTAGAAAGCCAAGTTGAACGAGGGTTGAACCACATACGAGCACGAAAGACTAAAGTATTGGTGGATGAAATAGAACAACTTAAAAGG---------------------------------------AAG---------------------------------------------------GGGCAGGGA---------------------------------------------------------------------------------------------------------------------------------------------------------------------------------------------------------------------ACTGCAGCATCATTGTGTTGGAAATGA--------------------------------------------------------------------------------------------------------------------------------------------------------------------------------------------------------------------------------
>DAL19_Balpha_(Picea)_
---------------------------------------------------------------------------------------------------------------------------------------ATGGTGAGAGGAAAGACCCAG---ATGAAGAAGATCGAGAACGTAACCAGCAGGCAGGTTACGTTTTCTAAGCGAAGGAATGGGTTGCTGAAGAAAGCTTACGAGCTCTCAGTGCTGTGCGATGCCGAAGTGGGACTTATTGTCTTCTCCCCAAGAGGG---AAGGTCTATGAATTTTCACGTCCCTGT------------------ATGCAAAAAATGTTGGAGAGGTATCAAAAGTATTCACAAGAAAGTGACATAGATAACACTACCAAAGAGCAAGACTATCAGCATTTAAAACGA---------------------------------GAAATTGCAAATATGGAAGAGAGAATTAGGATCCTCGAATCAACACAAAGAAAGATGATGGGGGAAGATCTAGCATCATGTTCAGTGAAAGAATTAAATCAGCTAGAAAGCCAAGTTGAACGAGGGTTGAACCACATACGAGCACGAAAGACTAAAGTATTGGTGGATGAAATAGAACAACTTAAAAGG---------------------------------------AAG---------------------------------------------------GGGCAGGGA---------------------------------------------------------------------------------------------------------------------------------------------------------------------------------------------------------------------ACTGCAGCATCATTGTGTTGGAAATGA--------------------------------------------------------------------------------------------------------------------------------------------------------------------------------------------------------------------------------
>DAL19_Like_955
---------------------------------------------------------------------------------------------------------------------------------------ATGGTGAGGGGAAAAACCCAG---ATGAAGAGGATCGAGAACACGACCAGCAGGCAGGTTACGTTTTCTAAGCGCAGGAACGGGCTGCTGAAGAAAGCTTACGAACTGTCGGTACTCTGCGATGCTGAAGTGGCGCTTATTGTTTTCTCCCCCAGAGGG---AAGCTCTATGAGTTCGCCAGTCCCAGT------------------ATGCAAATGATGTTGGAAAAGTACCAAAAGTATTCACAAGAAAGCTACGTAAGTAATACGACGAAGGAGCAAGATACTCAGCATTTAAAACGA---------------------------------GAAATTGCAAATATGGAAGAAAGGATTAAGAACCTCGATTCGACACAAAGAAAGATGTTGGGGGAGGGTCTGGCATCATGTTCAATGAAGGAACTAAATCAGCTAGAGAGCCGAGCTGAACGAGGATTGAACCGTATACGAGCAAGAAAGACTGAAATATTAGTGGATCAAAGAGAACAACTTAAAAGG---------------------------------------AAGGAACGGATCTTAAGTGAGGAGAATGCTCTTTTCCGTAAAATGTGT---GCTGGTCCCCAATAT------------------------------------------------------------------------------------------------------------------------GTGGATGATGTAAGTGGTTCG------------------------GTTTTGACAACTATAATCCAACATAAAAGGATGGAGCACAGTGAAGTGGAGACTCAATTGGTTATAAGACCTCCAAATGTACAAAATCCCATTCCGTGA-----------------------------------------------------------------------------------------------------------------------------------------------------------------------------------------------------
>DAL31_(Picea)
---------------------------------------------------------------------------------------------------------------------------------------ATGGTGAGGGGAAAAACCCAG---ATGAAGAGGATCGAGAACACGACCAGCAGGCAGGTTACGTTTTCTAAGCGCAGGAACGGGCTGCTGAAGAAAGCTTACGAACTGTCGGTACTCTGCGATGCTGAAGTGGCGCTTATTGTTTTCTCCCCCAGAGGG---AAGCTCTATGAGTTCGCCAGTCCCAGT------------------ATGCAAATGATGTTGGAAAAGTACCAAAAGTATTCACAAGAAAGCTACGTAAGTAATACGACGAAGGAGCAAGATACTCAGCATTTAAAACGA---------------------------------GAAATTGCAAATATGGAAGAAAGGATTAAGAACCTCGATTCGACACAAAGAAAGATGTTGGGGGAGGGTCTGGCATCATGT------------------------------------------------------------------------------------------------------------------------------------------------------------------------------------------------------------------------------------------------------------------------------------------------------------------------------------------------------------------------------------------------------------------------------------------------------------------------------------------------------------------------------------------------------------------------------------------------------------------------------------------------------------------------------------------------T-
>DAL9_(Picea)
---------------------------------------------------------------------------------------------------------------------------------------ATGGTGAGGGGAAAGACTCAG---ATGAAAAGGATCGAGAACGCCACGAGCAGGCAGGTTACGTTTTCTAAGCGCAGGAATGGGCTGCTGAAGAAAGCTTACGAGCTCTCGGTGCTCTGCGATGCCGAAGTGGGGCTTATAGTTTTCTCTCCAAGAGGG---AAGCTCTATGAATTCGCCAGTCCCAGC------------------ATGCAGGAAATTTTGGAAAAGTATCAAGACCGGTCGCAAGAAAGTGACATATCTGTTAGAACGAAAGAGCAAGATACTCAGTGTTTGAGACGA---------------------------------GAACTTGCAAAAATGGAGGAAAAGATCAGGATTCTTGATTCAACACAAAGAAAAATGTTGGGGGAAGGGTTGACATCATGTTCAATGGCAGAATTAAATAAGTTAGAGAGCCAAGCTGAACGAGGATTGAGCCATATACGGGCTCGAAAGACTGAAATATTGATGGACCAAATAGAATGTCTGAAAAGG---------------------------------------AAGGAACTGTTCTTAAGCGAGGAGAATGCCTTCCTCAGTAAAAAGTAT---GTTGATCGTCAATCC------------------------------------------------------------------------------------------------------------------------ATGGACGGTTCAGTTTCAACA------------------------------TCACCTTCAATTGGATTGGGAAGCATTGACAACATTGAAGTTGAAACTCAATTGAAATGGTAG-----------------------------------------------------------------------------------------------------------------------------------------------------------------------------------------------------------------------------------
>PrMADS8_(Pinus)
---------------------------------------------------------------------------------------------TGTGAATTACCATTCTGTGGGCAAAAGCGAGAGAGGAGGAGAATGGTGAGGGGAAAGACCCAG---ATGAAAAGGATCGAGAACGACACGAGCAGGCAGGTTACGTTTTCTAAGCGCAGGAATGGGTTACTGAAGAAAGCTTATGAGCTCTCTGTGCTCTGCGATGCCGAAGTGGGACTTATAATTTTCTCACCAAGAGGG---AAACTATATGAATTCGCCAGTCCCAGC------------------ATGGAGGAGATTTTGGAAAAGTATAAA------AAACAAGATACTCAGTATTCCAAACATTCCAAACAAAAG---------------------------------------------------------CTTGCAAATATGGAAGAACAGATTAGGATTCTTGAATCAACCCAAAGAAAGATGTTGGGGGAAGGGTTGGAATCGTGTTCAATGGCAGAATTAAATAAGTTAGAGAGCCAAGCTGAACGAGGATTGAGCCATATACGGGCTCGAAAGACGGAAATATTGGTTGACCAAATAGAATGTCTTAAAAGG---------------------------------------AAGGAACGTCTCTTAAGCGAGGAGAACGCCTTACTCAGTAGAAAGTGG---GTTGATCGTCAATCC------------------------------------------------------------------------------------------------------------------------GTGGACGGTTCCGGTTCAACA------------------------------TCATCTTCAATTGGATTGGGAAGCATCGAGCAGATCGAAGTTGAGACACAATTGGTTATAAGACCGCCAAATGCACAGGATCACTGTTCTGTAAATAGTGGCCATTGA--------------------------------------------------------------------------------------------------------------------------------------------------------------------------------------
>DAL35_(Picea)
------------------------------------------------------------------------------------------------------------------------------------------------------------------------------------------------------------------------------------------------------------------------GTGGGACTTATTGTTTTCTCCCCGAGAGGG---AAGCTCTATGAATTCGGTAGTCCCAGC------------------ATGCAGAAAATATTGGAAAGATATCAAAAACATTCTGAAGAAAATAGTATAAATAAGATATTCAAAGAAGAAAATACTCAGTCTTTAAAACGG---------------------------------GAAATTGCAAATATGGAAGAAACCATTAGGATTCTTGAATCATCACAAAGAAAGATGTTGGGGGAGGGTCTGGCATCTTGTTCATTGAAGGAATTAAGTAATTTGGAAAGCCAAGCTGAACGAGGATTGAGCCATATTCGGTCACGAAAGACTGAAATATTAAGGAATCAAATCGAACAACTTAAAAAA---------------------------------------AAGGAGCGTATTTTAAGTGAGGAGAATGCTTTTCTCCAGAAAAAGTGT---GTTGATTCCCGATAT------------------------------------------------------------------------------------------------------------------------ATGGATGGTTCGGTTTCGGCA------------------------------AGCCCTACAATTGGATTTGGAGGCGTAGAACAGGTTGAAGTCGAGACACAATTGGTTATAAGACCTCCAAATGTACAAGATCACCTTCCTCTAAATAATCTTAATTGCAATTCTTCGTTAATCTGA--------------------------------------------------------------------------------------------------------------------------------------------------------------------
>DAL33_141
---------------------------------------------------------------------------------------------------------------------------------------ATGGTGAGGGGAAAGACCCAG---ATGAAGAGAATCGAGAACGCGACCAGCAGGCAGGTTACGCTTTCTAAGCGCCGGAATGGACTGCTGAAGAAAGCTTACGAGCTCTCGGTGCTCTGTGATGCCGAAGTGGGACTTATTGTTTTCTCCCCCAGTGGG---AAGCTCTATGAGTTCGCCAGTTCCAGC------------------ATGCAAAAAATGATGGAAAAGTATGAAACCTGTTCACAAGAAAGTGGTATAAGTGAATCAAACAAAAAGCAAGATCCTCAGTCTTTAAAACCA---------------------------------GAAATTGAAAATATGGAAGAAAGAATTAGGATTCTTCAATCAACACAAAGAAAGATGTTGGGGGAGGGTTTGGCATCATGTTCAATGAGGGAATTAAACGAATTGGAGAGACAAGTTGAACGAGGATTGAGCTGTATTCGAGCAACAAAGACTAAAATTTTATTGGATCAAATAGAGCAACTTAAAAGG---------------------------------------AAG------------------------------------------TTA---AGTGATCTTCAACTC------------------------------------------------------------------------------------------------------------------------AAAAATGGTTATACATCA---------------------------------ACACCTTCAGTTGGATTGGGAAGCATACAACACATGGAAGTCGAGACTCAGCTAGTTATCAGACCTCCAAATGTACAAGGTCATCTGTAA--------------------------------------------------------------------------------------------------------------------------------------------------------------------------------------------------------
>DAL33_162
---------------------------------------------------------------------------------------------------------------------------------------ATGGTGAGGAAAAAAGACCAAGATGTAGAAGATGGAGAGAACGACTCGGGGACAGGTTACGTTTTCTCGTTGGAAAGGGTTGGT---------GAAGAAATCTTTCTTAGTGATCTGGGA---TGCCGAAGTGGGACTTGCTATTTTCCGCCGAGGAGAGAAGCTCTACGAAGTATCCAGAGTATCTGC------------------ATGCAAAAAATGATGGAAAAGTATGAAACCTGTTCACAAGAAAGTGGTATAAGTGAATCAAACAAAAAGCAAGATCCTCAGTCTTTAAAACCA---------------------------------GAAATTGAAAATATGGAAGAAAGAATTAGGATTCTTCAATCAACACAAAGAAAGATGTTGGGGGAGGGTTTGGCATCATGTTCAATGAGGGAATTAAACGAATTGGAGAGACAAGTTGAACGAGGATTGAGCTGTATTCGAGCAACAAAGACTAAAATTTTATTGGATCAAATAGAGCAACTTAAAAGG---------------------------------------AAG------------------------------------------TTA---AGTGATCTTCAACTC------------------------------------------------------------------------------------------------------------------------AAAAATGGTTATACATCA---------------------------------ACACCTTCAGTTGGATTGGGAAGCATACAACACATGGAAGTCGAGACTCAGCTAGTTATCAGACCTCCAAATGTACAAGGAACCATATCTTTGATTTCCCTATCATATGTTGATTTCCCTATCAATATTATATAA-----------------------------------------------------------------------------------------------------------------------------------------------------------
>DAL33_726
---------------------------------------------------------------------------------------------------------------------------------------ATGGTGAGGGGAAAGACCCAG---TTGAAGAGAATCGAGAGCGCGACCAGCAGGCAGGTTACGCTCTCTAAGCGCCGGAACGGTCTGCTGAAGAAAGCTTACGAGCTCTCGGTGCTCTGTGATGCCGAAGTGGGACTTATTGTTTTCTCCCCCAGTGGG---AAGCTCTACGAGTTCGCCAGTTCCAGC------------------ATGCAAAAAATGTTGGAAAAGTATGCAAGGTGTTCACAAGAATGTGGTACAAGTGAATCAAGCAAAACTCAAGATATTCAGTATTTAAAACAA---------------------------------GAAATTGAAAATATGGAAGAAAGAATTAAAATTCTTCAATCCAAAGAAAGAAAGATCTTGGGGGAGGGTTTGGAATCATGTTCAATGAAGGAACTAAATCAATTGGAGAGACAAGTTGAACGAGGATTGAGGCATATACGAGCAACAAAGACTAAGATATTTGTGGATCAAATAGAACAACTTAAAAGG---------------------------------------AAG------ATCCTAAGAGAGGAGAATGTTTCACTTTGTAAAAAGTCT---GTTGATCTTCTACAT------------------------------------------------------------------------------------------------------------------------GCTAATGGTTCCACG------------------------------------ACACCTTCAATTGGATTGAGAAGCATACACGACACAGAAGTTCGAACTCAACTGGTTATGAGACCTCCGGATGTACAAGATCATCTCTAAATGTACATAATCATTTTCCTGTTGTTGATTAAATTTTGTATTCAAGTTTTAAAATAA-----------------------------------------------------------------------------------------------------------------------------------------------
>DAL33_(Picea)
------------------------------------------------------------------------------------------------------------------------------------------------------------------------------------ACCAGCAGGCAGGTTACGCTCTCTAAGCGCCGGAACGGTCTGCTGAAGAAAGCTTACGAGCTCTCGGTGCTCTGTGATGCCGAAGTGGGACTTATTGTTTTCTCCCCCAGTGGG---AAGCTCTACGAGTTCGCCAGTTCCAGC------------------ATGCAAAAAATGTTGGAAAAGTATGCAAGGTGTTCACAAGAATGTGGTACAAGTGAACCAAGCAAAAGTCAAGATATTCAGTATTTAAAACAA---------------------------------GAAATTGAAAATATGGAAGAAAGAATTAAAATTCTTCAATCCAAAGAAAGAAAGATCTTCGGGGAGGGTTTGGAATCATGTTCAATGAAGGAACTAAATCAATTGGAGAGACAAGTTGAACGAGGATTGAGGCATATACGAGCAACAAAGACTAAAATATTTGTGGATCAAATAGAACAACTTAAAAGG---------------------------------------AAG------ATCCTAAGAGAGGAGAGTGTTTCACTTTGTAAAAAGTCT---GTTGATCTTCTACAT------------------------------------------------------------------------------------------------------------------------GCTAATGGTTCCACA------------------------------------ACACCTTCAATTGGATTGAGAAGCATACACGACACAGAAGTTCGA---------------------------------------------------------------------------------------------------------------------------------------------------------------------------------------------------------------------------------------------------AC
>PrMADS5_(Pinus)
---------------------------------------------------------------------------------------------------------------------------------------ATGGTGAGGGGAAAGACCCAG---ATGAAGAGAATCGAGAACGCGACCAGCAGGCAAGTTACGCTTTCAAAGCGCCGCAACGGGCTGCTGAAGAAAGCTTACGAGCTCTCGGTGCTCTGCGATGCTGAAGTGGGACTTATTGTTTTCTCCCCCAGTGGG---AAGCTCTACGAGTTCGCCAGTACCAGC------------------ATGCAAAAATTGCTGGAAAAATATGAAATTTGTTCA------------------------AACAAAAAGCAAGATCCCCAGTGTCTAAAACAA---------------------------------GAAATTGAAAATATGGAAAAAAGAGTTAGGATACTTCAATCCACACAAAGAAAGATGTTAGGGGAGGGCTTGGCACTATGTTCAATAAAGGAATTAAATCAGTTGGAGGGACAAGTTGAACGAGGATTGAACCATGTACGAGCAACAAAGACTAAAGTACTTTTGGATGAAATAGAGAAACTTAAACAA---------------------------------------AAGGAACATGTTTTTAGAGAAGAGAAAGCTTTGCTCCATAAAAAGTCG---GTTAATCTTCGAGGT------------------------------------------------------------------------------------------------------------------------GCTAATGGCTGCACA------------------------------------ATACCTTCAATTGGATTGACAAGCATAGAACGCGTGGAAGTTCAGACTCAACTGGTCATGAGACCTCCACATGCCACAGAGATGGACGACAACTTTATGGATGTTGACAACGTGCCACTATCTGGATGA-----------------------------------------------------------------------------------------------------------------------------------------------------------------
>DAL34_(Picea)
---------------------------------------------------------------------------------------------------------------------------------------------AGAGGAAAGACCCAG---ATGAAGAGGATTGAGAACACCATAGGCAGGCTGGCTACGTCTACTAAGCGTAGGAATGGGTTGCTGAAAAAAGCTTACGAGCTCTCGGTGCTCTGCGATGCGGAAATTGGAATTATGATTTTCTCTCCAAGAGGG---AAGCTCCATGAATTCGCCAGGCCCAGC------------------ATGCATAAAATGTTGAAGAGGTATCATGATACGAATGGA------------------ACAAGTAAAGAGCAAGATAATGAGGATTTAAACCGA---------------------------------CAGATTGCAAATATGAAAGATAGAATTAGGATTCTCGAATTGACACAAAGAAAGATGATGGGGGAGGGTTTAGGGACATGTTCATTGAAGGAATTAACTGAATTGGAGGTCCAAGTTGATCAGGGATTGAACCATATACGAGCACAAAAGACTGAAATGCTAATGGCGGAAGTAAAACAACTTAAAACA---------------------------------------AAGATAGGAATCTTAAGTCAGGAGAAT------------------------------------------------------------------------------------------------------------------------------------------------------------------------------------------------------------------------------GAATTCCTTCATAAAAAGTTTATTGAAGTAGAGACTCAATTGGATATAAGACCTCCA---------------------------------------------------------------------------------------------------------------------------------------------------------------------------------------------------------------------------GT
>AGL17_(Arabidopsis)
---------------------------------------------------------------------------------------------------------------------------------------ATGGGGAGAGGGAAGATTGTG---ATCCAGAAGATCGATGATTCCACGAGTAGACAAGTCACTTTCTCCAAAAGAAGAAAGGGTCTCATCAAGAAAGCTAAAGAACTTGCTATTCTCTGCGACGCCGAGGTCTGTCTCATCATTTTCTCCAACACTGAC---AAGCTCTATGACTTTGCCAGC---TCC---------------AGTGTGAAATCTACTATTGAACGATTCAAT------------------ACGGCTAAGGCA------------TCAGAAGTTAAGTTTTGGCAGAGA---------------------------------GAGGCTGAAACTCTAAGGCAAGAATTGCACTCATTGCAAGAAAATTATCGGCAACTAACGGGAGTGGAATTAAATGGTTTGAGCGTTAAGGAGTTACAAAACATAGAGAGTCAACTTGAAATGAGTTTACGTGGAATTCGTATGAAAAGGGAACAAATTTTGACCAATGAAATTAAAGAGCTAACCAGA---------------------------------------AAGAGGAATCTTGTTCATCATGAAAACCTCGAATTGTCGAGAAAAGTACAAAGGATTCATCAAGAA---------------------------------------------------------------------------------------------------------------AATGTCGAACTATACAAGAAGGCTTATGGA------------------------------------------------ACGTCGAACACAAATGGATTGGGACATCATGAGCTAGTAGATGCAGTTTATGAATCCCATGCACAGGTTAGGCTGCAGCTAAGCCAGCCTGAGCAGTCCCATTATAAGACATCTTCAAACAGC---TAA-----------------------------------------------------------------------------------------------------------------------------------------------
>AGL21_(Arabidopsis)
---------------------------------------------------------------------------------------------------------------------------------------ATGGGAAGAGGGAAGATTGTG---ATCCAAAGGATCGATGATTCAACGAGTAGACAAGTCACTTTCTCCAAACGAAGAAAGGGCCTTATCAAGAAAGCCAAAGAGCTAGCTATTCTCTGTGATGCCGAGGTCGGTCTCATCATCTTCTCTAGCACCGGA---AAGCTCTATGACTTTGCAAGC---TCC---------------AGCATGAAGTCGGTTATTGATAGATACAACAAGAGCAAG---ATCGAGCAACAACAAGCA------------TCAGAAGTCAAGTTTTGGCAGAGA---------------------------------GAAGCTGCTGTTCTAAGACAAGAACTGCATGCTTTGCAAGAAAATCATCGGCAAATGATGGGAGAACAGCTAAATGGTTTAAGTGTTAACGAGCTAAACAGTCTTGAGAATCAAATTGAGATAAGTTTGCGTGGAATTCGTATGAGAAAGGAACAACTGTTGACTCAAGAAATCCAAGAACTAAGCCAA---------------------------------------AAGAGGAATCTTATTCATCAGGAAAACCTCGATTTATCTAGGAAAGTACAACGGATTCATCAAGAA---------------------------------------------------------------------------------------------------------------AATGTGGAGCTCTACAAGAAGGCTTAT---------------------------------------------------ATGGCAAACACAAACGGGTTTACACACCGTGAAGTAGCTGTTGCGGATGATGAATCACACACTCAGATTCGGCTGCAACTAAGCCAGCCTGAACATTCCGATTATGACACTCCACCAAGAGCA---AACGAATAA-----------------------------------------------------------------------------------------------------------------------------------------
>AGL16_(Arabidopsis)
---------------------------------------------------------------------------------------------------------------------------------------ATGGGAAGGGGCAAGATCGCG---ATTAAGAGGATCAATAACTCTACGAGCCGTCAGGTTACGTTCTCGAAGCGAAGGAATGGATTGTTGAAGAAAGCTAAGGAGCTTGCGATTCTCTGCGATGCTGAGGTTGGTGTCATCATCTTCTCCAGCACCGGT---AGGCTCTACGATTTCTCCAGC---TCC---------------AGCATGAAATCGGTCATAGAGAGATACAGCGATGCCAAAGGAGAAACCAGTTCACCCGCT------------TCAGAAATTCAGTTCTGGCAAAAG---------------------------------GAGGCTGCGATTCTAAAGCGTCAGCTACATAACTTGCAAGAAAACCACCGGCAAATGATGGGGGAGGAGCTCTCTGGACTAAGTGTAGAAGCTTTACAGAATTTGGAAAATCAGCTTGAATTGAGCCTTCGTGGCGTTCGAATGAAAAAGGATCAAATGTTAATCGAAGAAATACAAGTACTTAACCGA---------------------------------------GAGGGGAATCTCGTTCACCAAGAGAATTTAGACCTCCACAAGAAAGTAAACCTAATGCACCAACAG---------------------------------------------------------------------------------------------------------------AACATGGAACTACATGAAAAGGTTTCAGAGGTCGAGGGTGTG---------------------------------AAAATCGCAAACAAGAATTCTCTTCTCACAAATGGTCTAGACATGAGA---GATACCTCGAACGAACATGTCCATCTTCAGCTCAGCCAACCGCAGCAT---GATCATGAGACGCATTCAAAAGCT---ATCCAACTCAACTATTTTTCCTTCATTGCATAA-----------------------------------------------------------------------------------------------------------------
>ANR1_(Arabidopsis)
---------------------------------------------------------------------------------------------------------------------------------------ATGGGGAGAGGGAAGATAGTT---ATACGAAGGATCGATAACTCTACAAGTAGACAAGTGACTTTCTCCAAGAGAAGGAGTGGTTTGCTTAAGAAAGCTAAAGAGTTATCGATCCTTTGTGATGCAGAAGTTGGTGTTATCATATTCTCTAGCACCGGA---AAGCTCTACGACTACGCAAGCAATTCA---------------AGTATGAAAACAATCATTGAGCGGTACAACAGAGTAAAAGAGGAGCAGCATCAACATGCC------------TCAGAGATAAAGTTTTGGCAAAGA---------------------------------GAGGTTGCAAGTTTGCAGCAGCAGCTCCAATATCTACAAGAATGCCACAGGAAACTAGTGGGAGAGGAACTTTCTGGAATGAATGCTAACGACCTACAAAACCTTGAAGACCAGCTAGTAACAAGTCTAAAAGGTGTTCGTCTCAAAAAGGATCAACTTATGACAAATGAAATCAGAGAACTTAATCGT---------------------------------------AAGGGACAAATCATCCAAAAAGAGAATCACGAGCTACAAAATATTGTAGATATAATGCGTAAGGAA---------------------------------------------------------------------------------------------------------------AATATTAAATTGCAAAAGAAGGTTCATGGA---------------------------------------------AGAACAAATGCGATTGAAGGCAATTCAAGTGTAGATCCAATAAGCAATGGAACCACAACATATGCACCACCGCAACTTCAACTCATACAACTACAACCAGCTCCTAGAGAAAAATCAATCAGACTAGGGCTACAACTTTCCTAG-----------------------------------------------------------------------------------------------------------------------------------
>AGL71_(Arabidopsis)
---------------------------------------------------------------------------------------------------------ATGAATCTTGGAATGAATATCGCAGGAACAATGGTGAGAGGGAAGATCGAG---ATCAAGAAGATTGAGAACGTGACGAGCAGACAAGTCACGTTCTCGAAGCGAAGAAGCGGTCTATTTAAGAAGGCTCATGAGCTTTCGGTTCTATGCGATGCTCAAGTAGCCGCCATTGTCTTTTCTCAGAGCGGA---AGATTACACGAATACTCTAGCTCC------------------CAGATGGAGAAGATTATAGATAGATATGGCAAGTTTAGT---AATGCCGAACGATACTTG------------CAGGAGCTGAAGATG------------------------------------------GAAATTGATAGAATGGTGAAAAAGATTGATCTCCTTGAAGTTCATCACCGTAAGCTGTTGGGGCAAGGTTTGGATTCGTGTTCAGTGACAGAACTTCAAGAGATTGACACTCAAATTGAGAAAAGCCTTCGTATTGTCAGGTCAAGAAAGGCTGAGTTATATGCAGATCAACTGAAAAAGCTAAAAGAA---------------------------------------AAGGAGAGGGAGCTCTTGAACGAGAGAAAAAGGCTGCTTGAAGAGCAAAATAGAGAAAGGTTGATG---------------------------------------------------------------------------------------------------------------CGACCGGTGGTGCCAGCAACTTTACAAATATGTGAT---------------------------------------------------AAGGGTAATACTGAAGGTGGTCACAGAACCAAACATTCATCAGAGGTTGAAACCGACCTATTTATCGGATTGCCCGTGACTCGGCTATAA-----------------------------------------------------------------------------------------------------------------------------------------------------------------------------
>AGL72_(Arabidopsis)
---------------------------------------------------------------------------------------------------------------------------------------ATGGTGAGAGGAAAGATCGAA---ATCAAGAAGATTGAGAACGTGACAAGTAGACAAGTCACGTTTTCGAAGCGAAGGAGTGGTCTCTTTAAGAAGGCTCATGAGCTTTCTGTTCTATGTGATGCTCAAGTGGCAGCTATGATCTTCTCTCAGAAAGGA---AGATTATATGAATTCGCTAGCTCC------------------GATATCAGGAACACGATAAAGCGATACGCTGAGTAC---------------------------------------------------------------------------------------------------------------------------------------------------------------------------------------------------------------------------------------------------------------------------------------------------------------------------------------------------------------------------------------------------------------------------------------------------------------------------------------------------------------------------------------------------------------------------------------------------------AAGAGCAATACGTGCAGGGGCTAA-----------------------------------------------------------------------------------------------------------------------------------------------------------------------------------------------------------------------------------------------
>DAL10_(Picea)
---------------------------------------------------------------------------------------------------------------------------------------ATGGGGCGGGGGAAGATAGAG---CTGAAGAAGATAGAGAGCACAAGCAACAGGCAGGTGACGTTCTCGAAGCGGCGGATGGGGTTGCTGAAAAAGGCACAGGAGCTTTCCGTCTTATGCGATGCCGAGGTGGGCGTCATCATCTTCTCTAATACCGGC---AGACTCTACGACTTCTCCAGCTCC------------------AGTATGGAGAAGATGATTGAAACATACTATCGATTTCTT---GAAAAAAATAACCATGGC------------CAACAAGCGCACCTACAGATACCATCCAATCAA------------------------GACCTGGGAAGACTGATGCAAGAGCTACAGGCAATTGAGAGTATGTACAAAAAGTCAATAGGCGAGGAGTTGTCTTCCTTATCCATCAATGACTTGAAGCACCTGGAGCACCAGCTCGAAGTAGGAATCAGTCGAATAAGAGGAAGAAAGAGCGAACTTGTTGAGGAGCAGATAGCTAATCTTCAAAGC---------------------------------------AGGGAGCATGATTTACTAGAAGAGAACAATGTCCTACAA---CAGCTGCTGTCAGAAGCTCGGAGC---------------------------------------------------------------------------------------------------------------TCCACTGAGATGGTAGCATCAAGGTTTGTAAACAATAATCTTGCA------------------------------GCTAATATACTGCCTGCACCCATAACGTCTACCAACCCCTATCAACAAAACTTTGGGCAGACATCACAAGTTTGTATAGGAAACTCTTCGTCATCCAAAAATATCGAACAGAGCTCGTCAGGGCCACAGTCAACCGCCAAGGAGCGTCCTTGTCCAGATCAGCATGGTTACCCAACTCAATCCATCAATCTACTACTAGATGGATGGGATATAATGGAGGAATATGGTTCTGTTAACATCAAATGA-----------------------------
>DAL21_(Picea)
------------------------------------------------------------------------------------------------------------------------------------------------------------------AAGAAAATAGATGATGTAACGAGCAGACAGGTAACGTTCTCAAAGCGCAAGGCAGGAATATTCAAAAAAGCCCACGAGCTCTCTGTTTTATGCGATGCAGAGGTGGCCGTCCTCATCTTTTCAAACACCGGA---AGGCTCTACGAATATGCTAGTTCAAGG---------------TGTATGGAAAGAACTATCGAGAGATAT---------------GAAAAATGTACCAAAGCA------------CAGGAAGGC---------------------------------------------------ATTGAAATATTGAGGCAGAAACTCCGTGCATTACAGAGATTGCAAAGGAATATGATGGGAGAGGAATTGGCTTTATTAAAGGTAGGGGAACTACATGATTTGGAGCACACCATTGAATGTGCTGTTCTTAAAGTAAGAGCAAGACAGAATCAGATTCAACTTGAGAAAATAGCAAACCTTCGTTTC---------------------------------------AAGGAACAAATCTTAATTGGAGAGAATGAACAACTACAAAAAATGCTCCTAGAAGAAGCTCAACGG---------------------------------------------------------------------------------------------------------------TCTTTAGGGTTGAGGCCTACAAGCCTTATCCAAACC------------------------------------------GATATTATAACATCGCCTACCGTAATTATGAATCCTTATGAAGGATTCTTCTAG--------------------------------------------------------------------------------------------------------------------------------------------------------------------------------------------------------------------------
>AP3_(Arabidopsis)
---------------------------------------------------------------------------------------------------------------------------------------ATGGCGAGAGGGAAGATCCAG---ATCAAGAGGATAGAGAACCAGACAAACAGACAAGTGACGTATTCAAAGAGAAGAAATGGTTTATTCAAGAAAGCACATGAGCTCACGGTTTTGTGTGATGCTAGGGTTTCGATTATCATGTTCTCTAGCTCCAAC---AAGCTTCATGAGTATATCAGCCCTAAC------------ACCACAACGAAGGAGATCGTAGATCTGTACCAAACTATTTCTGATGTCGATGTTTGGACT---CAATATGAGCGA------------------------------------------------ATGCAAGAAACCAAGAGGAAACTGTTGGAGACAAATAGAAATCTCCGGACTCAGATCAAGCAGAGGCTAGGTGAGTGTTTGGACGAGCTTGACATTCAGGAGCTGCGTCGTCTTGAGGATGAAATGGAAAACACTTTCAAACTCGTTCGCGAGCGCAAGTTCAAATCTCTTGGGAATCAGATCGAGACCACCAAGAAAAAGAACAAA------------------------------------AGTCAACAAGACATACAAAAGAATCTCATACATGAGCTGGAACTAAGAGCTGAAGATCCTCACTATGGACTAGTAGAC---------------------------------------------------------------------------------------------AATGGAGGAGATTACGACTCAGTTCTTGGATACCAAATCGAAGGGTCA---------------------------------CGTGCTTACGCTCTTCGTTTCCACCAGAACCATCACCACTATTACCCCAACCATGGCCTTCATGCACCCTCTGCCTCTGACATCATTACCTTCCATCTTCTTGAATAA-----------------------------------------------------------------------------------------------------------------------------------------------------------------
>LeAP3_(Lycopersicon)
---------------------------------------------------------------------------------------------------------------------------------------------------------------------------------------------------------------------AATGGGCTATTCAAGAAGGCTAATGAACTTACTGTTCTTTGTGATGCTAAAGTTTCAATTGTTATGATTTCTAGTACTGGA---AAACTTCATGAGTTTATAAGTCCCTCT------------ATCACGACCAAACAATTGTTCGATCTGTACCAGAAGACTATTGGAGTTGATATTTGGACTACTCACTATGAGAAA------------------------------------------------ATGCAAGAGCAGCTAAGGAAGCTAAAGGATGTGAATAGGAATCTACGAAAAGAGATCAGACAGAGGATGGGAGAAAGCCTAAATGATCTGAACTATGAACAGTTGGAAGAACTCATGGAAAATGTGGACAATTCTCTGAAGCTTATTCGTGAAAGAAAGTTTAAGGTGATTGGCAATCAGATTGAAACTTACAGGAAAAAGGTTAGG------------------------------------AATGTGGAAGAAATAAATAGAAATCTCCTACTTGAATTTGATGCAAGACAAGAGGATCCATATGGTGGATTAGTTGAG---------------------------------------------------------------------------------------------CATGATGGAGACTACAATTCCGTGCTTGGATTTCCAACTGGAGGGCCT---------------------------------CGTATATTAGACTTACGCCTTCAACCCAACAACAAT------TATCATAATCAT---CTTCACAGTGGAGGTGGCTCTGATATTACTACTTTTGCTCTAGGTTGA--------------------------------------------------------------------------------------------------------------------------------------------------------------------
>LeTM6_(Lycopersicon)
------------------------------------------------------------------------------------------------------------------------------------------------GGAAAAATTGAG---ATCAAGAAGATTGAAAACTCGACAAACAGGCAGGTCACTTACTCCAAGAGAAGAAACGGTATTTTCAAGAAACGTAAAGAACTTACTGTTCTTTGTGACGCTAAGATCTCTCTCATCATGCTATCAAGCACCAGG---AAGTATCATGAGTACACAAGCCCAAAC------------ACTACGACAAAAAAGATGATTGATCAGTATCAGAGTGCACTTGGAGTTGATATCTGGAGCATTCACTACGAGAAA------------------------------------------------ATGCAAGAAAACTTGAAGAGATTGAAAGAGATCAATAACAAGCTAAGAAGAGAGATAAGGCAGAGAACAGGGGAAGACATGAGCGGACTAAATTTGCAGGAACTATGTCACTTGCAGGAGAACATCACTGAATCTGTTGCTGAGATTCGTGAACGAAAGTACCACGTGATCAAGAATCAAACAGACACCTGCAAGAAGAAGGCGAGG------------------------------------AACTTAGAAGAGCAAAATGGAACCCTTGTACTTGACTTGGAAGCAAAATGTGAAGATCCAAAGTATGGTGTTGTGGAA---------------------------------------------------------------------------------------------AATGAGGGGCATTACCACTCTGCTGTGGCATTTGCGAATGGAGTACAC---------------------------------AATCTTTATGCTTTTCGCCTACAACCATTGCACCCCAAT------------------CTTCAAAACGAAGGAGGATTTGGTTCTCGTGATCTACGTCTCTCCTGA--------------------------------------------------------------------------------------------------------------------------------------------------------------------
>DAL6_(Picea)
------------------------------------------------------------------------------------------------------------------------------------------------------------------AAGAGGATCGAAAATACAACCAACAGACAAGTCACTTTTTCTAAACGCAGAGGTGGCCTTCTCAAGAAAGCCCACGAGTTATCAGTCCTCTGTGATGCAGAACTTGGGCTGATTATTTTTTCGAGCACGGGC---AAGCTCTTCGAGTATTCCAGCGCTTCT------------TCCAGCATGAGAAAGATCATCGAGAGGTACCAAAAAGTG---TCTGGAGCCCGACTGTCCGAGTTTGACAACCAG---------------------------------------------CATTTTTACTGTGAGATGACGAGGATGAAGAATGAAAACGAAAAGCTTCAAACTAATATCAGGCATATGCTGGATGAGGATCTAAGTTCCTTGACTATGGCGGAGTTACATCACCTCGAACAACAACTGGAAGTCGCATCAAATCGTGTTCGATCTCGAAAGAATCATCTTATGCTCCAACAACTAGATAATCTACGCAGAAAGGAG---------------------------------------CGTCTTCTCGAGGAGCAAAACAACCATCTCTGCAGGCTACTAGCTGAACATCAAGCTGCAGTGGAGGGAGTGGCAAAG------------------------------------------------------------CCTATGATTGACTTTGGAGTATTCTGTCAAGCAACCGAAGCACGCGGAAATCCTCTT---------------------------------------------------------CAGTTGCAACCGTTTCGTCTACAGCCAACTCAGCCAAAT---------------------TTGCAGGAGAGTGGAATGCAGCGACCAGCTCTACAACTCTGA-----------------------------------------------------------------------------------------------------------------------------------------------------------------------
>DAL23_(Picea)
------------------------------------------------------------------------------------------------------------------------------------------------------------------AAGAGGATCGAAAACACTACCAATAGACAGGTAACCTTTTCCAAACGTAGGAGTGGCCTTCTGAAGAAAGCCCACGAGCTATCTGTACTATGCGATGCAGAACTCGGGCTTATCATTTTTTCAAGCACGGGC---AAGCTATTCGAGTACGCAACAGCTACT------------TCCAGCATGAGGAGGATTATAGAGAGGTATCAAAAAGCG---TCTGGTGCTAGACTGTTCGAGTTTGACAACCAG---------------------------------------------CATCTATATTCTGAGATTACAAGAATCAAGAATGAAAATGAAAAGCTGCAAACGAATCTCAGGCATATGATGGGTGAGGATCTGTCTTCCTTAACTCTGAGTGAGTTACATCACCTGGAACAGCAACTGGACGTTGGCGCAAATCGTGTCCGAATTAGAAAGAATCAGGTTATGCTCCAACAATTAGATAATCTGCGCAGAAAGGAG---------------------------------------CGTCTTCTGGAAGAGCAAAACAATCATCTATGCAGGCTACTAGCCGAACATCAAGCTGCAGCTGAGGGGGTGACAGAG------------------------------------------------------------CCTATGATTGACTTCGGAGTATTCTTTCCAGCAGGAGAAACACGTGAAAATCCTCTCCATTTGACTTTGTCG------------------------------------------CAGCTCCAAGCATTTCGTCTACAGGCAACTCAACCCAAT---------------------TTGCAAGAGAGTGGAATGCAGCGACCAGCTCTACAACTCGGATAA--------------------------------------------------------------------------------------------------------------------------------------------------------------------
>DAL22_(Picea)
------------------------------------------------------------------------------------------------------------------------------------------------------------------AAGAGGATCGAAAATACAACTAACAGACAAGTCACTTTTTCTAAACGCAGGGGTGGCCTTCTCAAGAAAGCCCGCGAGTTATCAGTCCTCTGTGATGTAGAACTGGCGCTGATTATTTTTTCAAGCACCGGC---AAGCTCTTCGAGTATTCCAGCGCTTCT------------TCCAGTATGAGAAAGATCATAGAGAGGTACCAAAAAGTG---TCTGGATCGAGACTGCCTGAGTTTGACAATAAG---------------------------------------------AATTTATTCTGTGAGATGACAAGAATGAAGAATGAATGTGAAAAGCTTCAAAATAATCTTAGGCATATGATGGGTGAGAGTATGACTTCCTTGACTGTGAGTGAGCTACATCACCTCGAACAACAACTGGAAGTAGCAGCAAATCGTGTACGAACCAGAAAGAATCAGCTTATGCTCCAACAATTAGATAATCTACGCAGAAAGGAG---------------------------------------CATCTTCTCGAGGAGCAAAACAACCATCTCTGCAGGCTACTAGCTGTACATCAATCTGCAGTGGAGGAGGTGGCAGAA------------------------------------------------------------CCGATGATTGATTTTGGAGTATTCTGTCAAGCCAACGAAACACGCGGAAATCCTCTTCATTTTACCTCGCTG------------------------------------------CAGCTGCAAGCATTTCGTCTGCAGCCAACTCAGGCTAAT---------------------TTGCATGAGAGTGGAATGCAGCGATCAGATCTATAA-----------------------------------------------------------------------------------------------------------------------------------------------------------------------------
>DAL13_647
------------------------------------------------------------------------------------------------------------------------------------------GGGAGGGGAAAGATTGAA---ATAAAAATGATTGAGAACCCAACAAACAGGCAAGTCACATTCTCTAAGAGAAGAGGGGGACTTACTAAGAAAGCTCAGGAGCTCTCGGTCTTATGCAATGCAGAAGTTGCTCTGATCGTTTTTTCAAACACTGGC---AAACTCCATCAGTGGTCA------AGC------------TCCAGCATGAAGAAGGTTCTCGAGAGATACCAGAAATCGGAACAGGGACTAGGACTTATGGACTATCAACATCAA---------------------------------------------CAGCTGTTGTTTGAAATGAGACGAATCACCAAAGAAAATGAAAGTCTTCAAGCTCGTTTAAGGCATATGAGGGGCGAGGACATCAACTCGTTGAAGCTTCCCGAGCTGTTCAATCTCGAAAAGCAGCTTGAACTGGCGGGCACCCAAGTTCGAAGAAGAAAGGATCATGTTTTAGACAATGAAAAAACCAAGCGACAGAACAAGGAG---------------------------------------CGTCGTTTGCAACAAGAGAACATGATCCTACAGGAAATGGTTGACCAGCATCACGGACATATGGAAGAGGATAACGGC------------------------------------------------------------GAGATTAATTTCGTA------------------CTTTGCCAACCATTAAAGAGACTGAGTACTGCTTTT---------------------------------------------CCTGCACCACTACTCCGTCTGCAGCCAAACCAACCGAAC---------------------TTGCAGGATATTGGATATTAA--------------------------------------------------------------------------------------------------------------------------------------------------------------------------------------------
>DAL13_(Picea)
---------------------------------------------------------------------------------------------------------------------------------------ATGGGGAGGGGAAAGATTGAA---ATAAAAATGATTGAGAACCCAACAAACAGGCAAGTCACATTCTCTAAGAGAAGAGGGGGACTTACTAAGAAAGCTCAGGAGCTCTCGGTCTTATGCAATGCAGAAGTTGCTCTGATCGTTTTTTCAAACACTGGC---AAACTCCATCAGTGGTCA------AGC------------TCCAGCATGAAGAAGGTTCTCGAGAGATACCAGAAATCGGAACAGGGACTAGGACTTATGGACTATCAACATCAA---------------------------------------------CAGCTGTTGTTTGAAATGAGACGAATCACCAAAGAAAATGAAAGTCTTCAAGCTCGTTTAAGGCATATGAGGGGCGAGGACATCAACTCGTTGAAGCTTCCCGAGCTGTTCAATCTCGAAGAGCAGCTTGAACTGGCGGGCACCCAAGTTCGAAGAAGAAAGGATCATGTTTTAGACAATGAAAAAACCAAGCGACAGAACAAGGAG---------------------------------------CGTCGTTTGCAACAAGAGAACATGATCCTACAGGAAATGGTTGACCAGCATCACGGACATATGGAAGAGGATAACGGC------------------------------------------------------------GAGATTAATTTCGTA------------------CTTTGCCAACCATTAAAGAGACTGAGTACTGCTTTT---------------------------------------------CCTGCACCACTACTCCGTCTGCAGCCAAACCAACCGAAC---------------------TTGCAGGATATTGGATATTAA--------------------------------------------------------------------------------------------------------------------------------------------------------------------------------------------
>DAL13_Like_a_645
---------------------------------------------------------------------------------------------------------------------------------------ATGGGGAGGGGAAAGATTGAA---ATAAAAATGATCGAGAACACAACAAACAGGCAAGTCACATTCTCTAAGAGAACAGGAGGACTTCTGAAGAAAGCTCAGGAGCTCTCCGTCTTATGCAGTTCAGAAGTTGCTCTCATTATTTTTTCAAGCACGGGC---AAACTCCATGAGTGGTCA------AGC------------TCGAGCATGAAGAAAGTTCTCGAGCGATACCAGAAATCGGATCAGGGACTAGGACTTCTGGACTATCAACAT------------------------------------------------CAACTGTTGTTTGAAATGAGACGAATCACCAAAGAAAATGAAAGCCTTCAAGCTCGTTTGAGGCATATGAGGGGCCAGGACATCAATTCGTTGAAGCTTCCCGAGCTGTTCAATCTCGAAAAGCAGCTTCAACTGGCAGCCACCCAAGTTCGAAGAAGAAAGGATCATGTTTTAGACAGTGAAAAAATCAAGCGAAGGAACAAGATG---------------------------------------CGTCGTCTGCAAGAAGAGAACAACGCTCTACCGGAAATGTTG---------------------------------------------------------------------------------------------------------------------------------------------------AGATTGCGTACTGTCTTT---------------------------------------------CCTGCACTACTACTCCGTCTGCAGCCAAATCAACCGAAC---------------------TTGCAGGATATTGGATAA-----------------------------------------------------------------------------------------------------------------------------------------------------------------------------------------------
>DAL11_(Picea)
---------------------------------------------------------------------------------------------------------------------------------------ATGGGGAGGGGGAAGATTGAA---ATAAAGATGATTGAGAACGAATCAAACAGGAAAGTCACATTCTCCAAGCGGAGAGGAGGTCTTTTTAAGAAAGCTCGGGAACTCTCCGTCTTGTGTGAGGCAGAAGTCGCTCTCATCGTTTTCTCCAGCACTGGC---AACCACCAGGAATTTGCA------AGC------------TCTAGCATGAAGAATATTTTGGAGAGATATAAAGCGTCC---ACAGGAATAGGCCTTCTTGATTATCAAGAT------------------------------------------------CAAATGCTTTCTGACATGGCACGGATCAAGAGAGAAAATGAAATCCTTCATGCTGATTTAAGGTACATGATGGGCGAGGACCTCGACTCGTCGGACATCAAAGACATGATGAGTTTGGAGGATCATCTTGATAAAGTGTCAGGCCTTGTTCGAAAAAGAAAGGATAAACTTATGGACAACAGACTAGAGCTCCAAAAGAAAAAGACCGGG------------------------------------TTGGAGTGGCAGATACACAATCAATTGAATGAAAACATTGCCTGTTATCATCGTGCAAGAATGGAAGAGCAGGATAAG------------------------------------------------------------CATGACCTTTATAGTAACTATGGATTTTACCAGCTGGAGAGACCATCTACTCCTCTTCATGCGCTGCCT---------------------------------------------CCTGATCCTGAACTTCGTTTGCAGCCGAACCAGCCTAAC---------------------TTGAAAGACAGTGGCTATTAA--------------------------------------------------------------------------------------------------------------------------------------------------------------------------------------------
>DAL12_(Picea)
---------------------------------------------------------------------------------------------------------------------------------------ATGGGGAGGGGAAAGATAGAG---ATAAAGAAGATTGAGAACTTGACGAACAGGCAAGTAACGTTCTCTAAGCGCAAGGCTGGGCTTCAGAAGAAAGCAAAGGAGCTTTCTATTTTATGTTCTGCTGAAGTTGCTCTTATTATTTTCTCTAGCAGTGGA---AAACATTATGAGTATTCAAGCCCTTGC------------AGTAGCGTGGAGCAAATTGTGGAGAAATATATGAATGTC---TCTGGAAGTAAACTGGTCAAGGGCGACATTGAGATTGTGGGGCTACGTCGGGTTATCAGACATCTGACGGGAGGAGATTTGGAGTCTTTGTCTGTGAATGAACTGCAAAAACTTGAAGACCAACTTGAAATCGTAACATCTAGGGTACGAAAGAAGAGGTTTCAACGCATGCAAGAGCAGCTCGAGGCTATGACACAAGAGCTTGAGGAATCC---------AAAAGAAGACTAAGATATAATGAGGGTTTTACACAAAAGAAAAATGACCTG---------------------------------------------------TATATGTTCTCCGACTGTCGTGGATCGCTGGGAGAGACTGTGGACGACTATCCATTTTGTCAAGAT------------------------------------------------------------------------------------------------------------AAAAACCCT------------ATTTACGTGACACCT------------------------------------------TCGGCGCCTGTATTTTGTGTACAGCCAGGTCAACCGCAC---------------------TTGCATGAAACTGACTATCGATATCTTGATCTAAAGTTGGGGTATAACAGAAATTGA--------------------------------------------------------------------------------------------------------------------------------------------------------
>DAL13_Like_b_535
---------------------------------------------------------------------------------------------------------------------------------------ATGGGGAAGGGAAAGATTGAA---ATGAAAATGATTGAGAACGCAACAAACAGGCAAGTCGCATTCTCTGAGAGAAGAGCGGGACTTTGTAACAAAGCTCACAAGCTCTCCGTCTCATGCAGTGCAGAAGTTGCTCTCATCTTTTTT---------------------------------------------------------------------------------------------------------------------------------------------------------------------------------------------------------------------------------------------------------------TTCCAGCACTGGCAAACTCCACCAGTGGTCAAGCTCCAGCATGAAGAAAATTCT---------TGA--------------------------------------------------------------------------------------------------------------------------------------------------------------------------------------------------------------------------------------------------------------------------------------------------------------------------------------------------------------------------------------------------------------------------------------------------------------------------------------------------------------------------------------------------------------------------------------------------------------------------------------------
>PI_(Arabidopsis)
---------------------------------------------------------------------------------------------------------------------------------------ATGGGTAGAGGAAAGATCGAG---ATAAAGAGGATAGAGAACGCAAACAACAGAGTGGTGACGTTCTCAAAGAGGAGGAATGGATTGGTGAAGAAGGCTAAAGAGATCACAGTTCTTTGTGATGCAAAAGTTGCCCTCATAATCTTTGCAAGTAATGGT---AAGATGATTGATTACTGTTGTCCTTCC------------ATGGATCTTGGTGCTATGTTGGACCAATACCAGAAGTTA---TCTGGCAAGAAACTATGGAAGCATGAGAAC---------------------------------------------------CTTAGCAATGAGATTGATAGGATCAAGAAAGAGAATGATAGCTTACAACTGGAGCTCAGGCATTTGAAGGGAGAAGATATACAGTCTCTCAACTTGAAAAATCTGATGGCTGTCGAGCACGCCATTGAACATGGCCTCGACAAAGTCCGAGACCACCAGATGGAGATCCTTATATCAAAGAGGAGAAATGAG---------------------------------------------------AAGATGATGGCGGAGGAGCAACGGCAACTCACTTTCCAGCTGCAACAACAGGAGATGGCTATAGCA------------------------------------------------------------------------------------------------------------AGCAACGCAAGAGGAATGATGATGAGAGATCATGAT------------------------------------------GGGCAGTTTGGATATAGAGTGCAACCGATTCAGCCAAAT---------------------CTTCAGGAAAAG---------ATTATGTCTTTGGTCATCGATTGA--------------------------------------------------------------------------------------------------------------------------------------------------------------------
>TT16_(Arabidopsis)
---------------------------------------------------------------------------------------------------------------------------------------ATGGGTAGAGGGAAGATAGAG---ATAAAGAAGATAGAGAATCAGACGGCGAGGCAAGTGACCTTCTCCAAGAGAAGAACTGGTCTTATAAAGAAGACTCGTGAGCTCTCTATTCTCTGTGACGCTCACATCGGTCTCATCGTCTTCTCAGCCACCGGA---AAGCTTTCCGAGTTCTGCTCCGAACAG------------AACAGGATGCCTCAACTCATTGACCGATACTTGCATACC---AACGGATTGCGACTTCATCATGACGACCAGGAG---------------------------------------------CAATTGCACCATGAGATGGAACTACTAAGAAGAGAGACATGTAACCTTGAGCTTCGTCTGCGTCCATTCCATGGACATGACTTAGCCTCCATTCCTCCTAATGAGCTTGACGGACTCGAGAGACAGCTAGAACATTCTGTCCTCAAAGTCCGTGAGCGTAAGAATGAGTTAATGCAGCAACAGTTGGAGAATCTAAGCAGAAAGAGG---------------------------------------AGGATGCTAGAAGAAGATAACAACAACATGTACCGTTGGCTTCATGAGCATCGTGCAGCGATGGAGTTTCAACAAGCTGGGATAGATACCAAACCAGGGGAGTATCAACAGTTTATAGAGCAGCTTCAGTGCTATAAACCAGGGGAGTATCAGCAGTTTCTAGAGCAGCAGCAACAACAACCAAACAGCGTTCTTCAGCTTGCTACACTTCCTTCTGAG---------------------------------ATTGATCCTACTTACAATCTCCAGCTTGCTCAGCCTAAT---------------------CTTCAAAACGATCCAACGGCCCAGAATGATTAA--------------------------------------------------------------------------------------------------------------------------------------------------------------------------------
>AGL18_(Arabidopsis)
---------------------------------------------------------------------------------------------------------------------------------------ATGGGGAGAGGAAGGATTGAG---ATTAAGAAGATTGAGAATATCAACAGTCGTCAAGTCACTTTCTCTAAGAGACGAAACGGTTTGATCAAGAAGGCTAAAGAGCTTTCGATTCTCTGTGACGCCGAGGTTGCTCTTATCATCTTCTCCAGCACCGGC---AAGATTTACGATTTCTCCAGCGTCTGT------------------ATGGAGCAAATTCTTTCTAGATATGGATACACTACTGCGTCC------------------------------------------------------------------------------------------GATTCTATGAAGGGGGAACTTGAAAGATTACAGCTTGCAATTGAGAGACTTAAGGGTAAGGAGCTTGAAGGTATGAGTTTCCCGGATCTTATTTCTCTTGAAAACCAGTTGAACGAGAGCTTGCATAGTGTCAAGGATCAAAAGACACAAATCCTGCTCAACCAGATTGAGAGATCCAGGATACAGGAGAAAAAA---------------------------------------GCATTGGAAGAAAACCAAATCTTGCGCAAACAG---------GTTGAGATGTTGGGG---------------AGAGGTTCAGGACCAAAA---------------------------------------------------------------------------------------------------------------------------------GTGTTGAATGAAAGGCCTCAAGATTCTAGCCCAGAAGCCGATCCCGAGAGCTCTTCATCAGAAGAGGATGAGAATGACAACGAGGAG------------CACCATTCCGACACTTCCTTGCAGTTGGGGTTGTCGTCGACGGGGTATTGCACAAAGAGAAAGAAGCCGAAGATCGAACTGGTCTGCGAT---------------AACTCTGGGAGTCAAGTGGCTTCTGATTGA--------------------------------------------------------------
>LeSIMBP11_(Lycopersicon)
---------------------------------------------------------------------------------------------------------------------TTTAAGGGAAAAGAGAAGATGGGTAGAGGAAAAATTGAC---ATAAAATTGATTGAGAATCTAAATAATAGACAAGTAACATTTTCTAAGAGGCGTGCTGGCTTGTTGAAGAAAGCCGGGGAGCTTTCTGTTCTTTGTGATTCTGAAGTTGCTGTTATTATTTTCTCAAGTACTGGA---AAGCTTTTTGAGTTTTCAAGTACTAGC------------------ATGAAACAGACGCTTTCCAGATACAACAAATGTGTAGCCTCGCAGCAGACA------------------------------CATGTGCTGAAGCAGGAACAA---------------------AAAGAGGTGGACAGTCTTAAAGACGAACTCGCAAAGCTCAAGATGAAACAACAGCGGTTGTTAGGCAAGGACCTTAATGGTATGGGTTTGAATGAGCTACGGCTTCTTGAACATCAACTAAATGAAGGACTACTAGCCATAAAGGAGAGAAAGGAGGAATTGCTGATACAGCAACTAGAGTATTCTAGGAAACAGGAGGAGAGG---------------------------------------TCTGCGCTGGAGTGTGAGACCTTACGTAGACAG---------GTAGAAGAGCTCCGAGGGTTATTTCCTTTAAGTGCTAGTTTACCGCCACCTTTT---------------------------------------------------------------------------------------------------------------------------CTTGAATATGATCGCCCATTGGAAAAGAAGTATTCAATTTTAAAAGAGAGTAAGGAGAGTCTGGATTCCGACACTGCATGTGAAGATGGAGTAGATGATGAAGATTCCAACACAACTTTGCAATTGGGGCTTCCAACT------ATTTGTCGAAAGAGAAAGAGAACAGAGCAGGAATCTCCTTCAAGC---------------AATTCAGAGAATCAAGTTGGCTCAAAGTGA--------------------------------------------------------------
>AGL15_(Arabidopsis)
---------------------------------------------------------------------------------------------------------------------------------------ATGGGTCGTGGAAAAATCGAG---ATAAAGAGGATCGAGAATGCGAATAGCAGACAAGTCACTTTTTCCAAGAGGCGTTCTGGGTTACTTAAGAAAGCTCGTGAGCTCTCTGTTCTTTGTGATGCTGAAGTTGCTGTCATCGTCTTCTCTAAGTCTGGC---AAGCTCTTCGAGTACTCCAGTACTGGA------------------ATGAAGCAAACACTTTCCAGATACGGTAATCACCAGAGTTCTTCA---GCT------------------------------TCTAAAGCAGAGGAGGATTGT---------------------GCAGAGGTGGATATTTTAAAGGATCAACTTTCAAAGCTTCAAGAGAAACATTTACAACTGCAGGGCAAGGGCTTGAATCCTCTGACCTTTAAAGAGCTGCAAAGCCTTGAGCAGCAACTATATCATGCATTGATTACTGTCAGAGAGCGAAAGGAACGATTGCTGACTAACCAACTTGAAGAATCACGCCTCAAGGAACAACGA---------------------------------------GCAGAGTTGGAAAACGAGACCTTGCGTAGACAG---------GTTCAAGAACTGAGG---------------------AGCTTTCTCCCGTCGTTC---------------------------------------------------------------------------------------------------------------------------ACCCACTATGTTCCATCCTACATCAAATGCTTTGCTATAGATCCAAAGAACGCTCTCATAAACCACGACAGTAAATGCAGCCTCCAGAAC---------ACCGATTCAGACACAACTTTGCAATTAGGGTTGCCGGGAGAGGCACATGATAGAAGGACGAATGAAGGAGAAAGAGAGAGCCCGTCAAGCGATTCAGTGACAACAAACACGAGCAGCGAAACTGCAGAAAGAGGGGATCAGTCTAGTTTAGCAAATTCTCCACCTGAAGCCAAAAGACAAAGGTTCTCTGTTTAG--
>AGL31_(Arabidopsis)
---------------------------------------------------------------------------------------------------------------------------------------ATGGGTAGAAAAAAAGTCGAG---ATCAAGCGAATCGAGAACAAAAGTAGTCGACAAGTCACTTTCTCCAAACGACGCAATGGTCTCATCGAGAAAGCTCGACAACTTTCAATTCTCTGTGAATCTTCCATCGCTGTTCTCGTCGTCTCCGGCTCCGGA---AAACTCTACAAGTCTGCCTCCGGTGACAAC---------------ATGTCAAAGATCATTGATCGTTACGAAATACATCATGCTGATGAACTT---------------------------------------------------------------------------------------------------------GAGTTACTAGAAATAGTCCAAAGCAAGCTTGAAGAATCAAATGTCGATAATGCAAGTGTGGATACTTTAATTTCTCTGGAGGAACAGCTCGAGACTGCTCTGTCCGTAACTAGAGCTAGGAAGACAGAACTAATGATGGGGGAAGTGAAGTCCCTTCAAAAAACGGAGAACTTG---------------------------------------CTGAGAGAAGAGAACCAGACTTTGGCTAGC------------------CAGGTGGGGAAG------------------------------------------------------------------------------------------------------------------------------------------------------------------------------------AAGACGTTTCTGGTTATAGAAGGTGACAGAGGA---ATGTCATGGGAAAATGGCTCCGGCAACAAAGTA---------------CGGGAGACTCTTCCGCTGCTCAAGTAA--------------------------------------------------------------------------------------------------------------------------------------------------------------------
>MAF3_(Arabidopsis)
---------------------------------------------------------------------------------------------------------------------------------------ATGGGAAGAAGAAAAGTCGAG---ATCAAGCGAATCGAGAACAAAAGCAGTCGACAAGTCACTTTCTCCAAACGACGCAAAGGTCTCATCGAAAAAGCTCGACAACTTTCAATTCTCTGTGAATCTTCCATCGCTGTTGTCGCCGTCTCCGGTTCCGGA---AAACTCTACGACTCTGCCTCCGGTGACAAC---------------ATGTCAAAGATCATTGATCGTTATGAAATACATCATGCTGATGAACTT---------------------------------------------------------------------------------------------------------GAGTTACTAGAAATAGTCCAAAGCAAGCTTGAAGAATCAAATGTCGATAATGTAAGTGTAGATTCTCTAATATCTATGGAGGAACAGCTCGAGACTGCTCTGTCAGTAATTAGAGCTAAGAAGACAGAACTAATGATGGAGGATATGAAGTCACTTCAAGAAAGGGAGAAGTTG---------------------------------------CTGATAGAAGAGAACCAGATTCTGGCTAGC------------------CAGGTGGGGAAG------------------------------------------------------------------------------------------------------------------------------------------------------------------------------------AAGACGTTTCTGGTTATAGAAGGTGACAGAGGA---ATGTCACGGGAAAATGGCTCCGGCAACAAAGTA---------------CCGGAGACTCTTTCGCTGCTCAAGTAA--------------------------------------------------------------------------------------------------------------------------------------------------------------------
>MAF1_(Arabidopsis)
---------------------------------------------------------------------------------------------------------------------------------------ATGGGAAGAAGAAAAATCGAG---ATCAAGCGAATCGAGAACAAAAGCAGTCGACAAGTCACTTTCTCCAAACGACGCAATGGTCTCATCGACAAAGCTCGACAACTTTCGATTCTCTGTGAATCCTCCGTCGCTGTTGTCGTCGTATCTGCCTCCGGA---AAACTCTATGACTCTTCCTCCGGTGACGAC---------------ATTTCCAAGATCATTGATCGTTATGAA------------------------------------------------------------------------------------------------------------------------------GAGTTACTAGAAACAGTCCAAAGCAAGCTTGAAGAACCAAATGTCGATAATGTAAGTGTAGATTCTCTAATTTCTCTGGAGGAACAACTTGAGACTGCTCTGTCCGTAAGTAGAGCTAGGAAGGCAGAACTGATGATGGAGTATATCGAGTCCCTTAAAGAAAAGGAGAAATTG---------------------------------------CTGAGAGAAGAGAACCAGGTTCTGGCTAGC------------------CAGATGGGAAAG------------------------------------------------------------------------------------------------------------------------------------------------------------------------------------AATACGTTGCTGGCAACAGATGATGAGAGAGGA---ATGTTTCCGGGAAGTAGCTCCGGCAACAAAATA---------------CCGGAGACTCTCCCGCTGCTCAATTAG--------------------------------------------------------------------------------------------------------------------------------------------------------------------
>MAF4_(Arabidopsis)
---------------------------------------------------------------------------------------------------------------------------------------ATGGGAAGAAGAAAAGTAGAG---ATCAAACGAATTGAGAACAAAAGCTCTCGACAAGTTACTTTCTGTAAACGACGAAATGGTCTCATGGAGAAAGCTCGTCAACTCTCAATTCTTTGTGAATCCTCCGTCGCTCTTATCATCATCTCTGCCACCGGA---AGACTCTACAGCTTCTCCTCAGGTGAT---------------------------------------------------------------------------------------------------------------------------------------------------------------------------------------------------------------------------------------------CTAAAGTCCCTGGAAGAGCAGCTCAAGACTGCTCTGTCTGTAACTAGAGCTAGGAAGACAGAACTAATGATGGAGCTTGTGAAGACCCATCAAGAGAAGGAGAAGCTG---------------------------------------CTGAGAGAGGAGAACCAGAGTTTGACTAACCAG---------CTTATAAAGATGGGGAAGATG---------------------------------------------------------------------------------------------------------------------------------------------------------------------------------AAGAAGTCTGTGGAAGCAGAGGATGCAAGAGCA---ATGTCACCGGAAAGTAGCTCTGACAACAAGCCA---------------CCGGAGACTCTCCTGCTTCTCAAGTAA--------------------------------------------------------------------------------------------------------------------------------------------------------------------
>MAF5_(Arabidopsis)
------------------------------------------------------------------------------------------------------------------ATGTGTCGGAAGAGTGAAGCCATGGGAAGAAGAAGAGTAGAG---ATCAAACGAATTGAGAACAAAAGCAGTAGACAAGTCACTTTCTGTAAGAGACGAAATGGTCTCATGGAGAAAGCTCGTCAACTCTCAATTCTCTGTGGATCCTCCGTCGCTCTTTTCATCGTCTCTTCCACCGGC---AAACTCTACAACTCCTCCTCCGGCGACAGC---------------ATGGCCAAGATCATCAGTCGTTTTAAAATACAACAAGCTGATGAT------------------------------------------------------------------------------------------------------------GAGTTACTAGAAATAGTTCAAAGAAAGATTGAAGAAGCAAAAGGGGATAATGTAAGTATAGAATCTCTAATTTCCATGGAAGAGCAGCTCAAGAGTGCTCTGTCTGTAATTAGAGCTAGGAAGACAGAGTTATTGATGGAGCTTGTGAAGAACCTTCAGGATAAGGAGAAGTTG---------------------------------------CTGAAAGAAAAGAACAAGGTTCTAGCTAGC------------------GAGGTGGGGAAGCTG---------------------------------------------------------------------------------------------------------------------------------------------------------------------------------AAGAAAATTTTGGAAACAGGGGATGAAAGAGCAGTAATGTCACCGGAAAATAGCTCTGGCCACAGCCCA---------------CCGGAGACTCTCCCGCTTCTCAAGTAA--------------------------------------------------------------------------------------------------------------------------------------------------------------------
>FLC_(Arabidopsis)
---------------------------------------------------------------------------------------------------------------------------------------ATGGGAAGAAAAAAACTAGAA---ATCAAGCGAATTGAGAACAAAAGTAGCCGACAAGTCACCTTCTCCAAACGTCGCAACGGTCTCATCGAGAAAGCTCGTCAGCTTTCTGTTCTCTGTGACGCATCCGTCGCTCTTCTCGTCGTCTCCGCCTCCGGC---AAGCTCTACAGCTTCTCCTCCGGCGATAAC---------------CTGGTCAAGATCCTTGATCGATATGGGAAACAGCATGCTGATGATCTTTAT------------------------------------------------------------------------------------------------------GAGCTACTTGAACTTGTGGATAGCAAGCTTGTGGGATCAAATGTCAAAAATGTGAGTATCGATGCTCTTGTTCAACTGGAGGAACACCTTGAGACTGCCCTCTCCGTGACTAGAGCCAAGAAGACCGAACTCATGTTGAAGCTTGTTGAGAATCTTAAAGAAAAGGAGAAAATG---------------------------------------CTGAAAGAAGAGAACCAGGTTTTGGCTAGC------------------CAGATGGAGAAT------------------------------------------------------------------------------------------------------------------------------------------------------------------------------------AATCATCATGTGGGAGCAGAAGCTGAGATGGAG---ATGTCACCTGCTGGACAAATCTCCGACAATCTT---------------CCGGTGACTCTCCCACTACTTAATTAG--------------------------------------------------------------------------------------------------------------------------------------------------------------------
>AGL24_(Arabidopsis)
---------------------------------------------------------------------------------------------------------------------------------------ATGGCGAGAGAGAAGATAAGG---ATAAAGAAGATTGATAACATAACAGCGAGACAAGTTACTTTCTCAAAGAGAAGAAGAGGAATCTTCAAGAAAGCCGATGAACTTTCAGTTCTTTGCGATGCTGATGTTGCTCTCATCATCTTCTCTGCCACCGGA---AAGCTCTTCGAGTTCTCCAGCTCAAGA------------------ATGAGAGACATATTGGGAAGGTAT---------------------------------------------------------------------------------------------------------CTCTCCAGACTAAGTAAGGAAGTCGAAGACAAAACCAAGCAGCTACGGAAACTGAGAGGAGAGGATCTTGATGGATTGAACTTAGAAGAGTTGCAGCGGCTGGAGAAACTACTTGAATCCGGACTTAGCCGTGTGTCTGAAAAGAAGGGCGAGTGTGTGATGAGCCAAATTTTCTCACTTGAGAAACGGGGATCGGAA---------------------------------------TTGGTGGATGAGAATAAGAGACTGAGG---------------------GATAAACTAGAGACGTTG---------------------------------------------------------------------------------------------------------------------------------------------------------------------------------GAAAGGGCAAAACTGACGACGCTTAAA------GAGGCTTTGGAGACAGAGTCGGTGACCACAAATGTGTCAAGCTACGACAGTGGA---------ACTCCCCTTGAGGATGACTCC---GACACTTCCCTGAAGCTTGGGCTTCCATCTTGGGAATGA-----------------------------------------------------------------------------------------------------------------
>SVP_(Arabidopsis)
---------------------------------------------------------------------------------------------------------------------------------------ATGGCGAGAGAAAAGATTCAG---ATCAGGAAGATCGACAACGCAACGGCGAGACAAGTGACGTTTTCGAAACGAAGAAGAGGGCTTTTCAAGAAAGCTGAAGAACTCTCCGTTCTCTGCGACGCCGATGTCGCTCTCATCATCTTCTCTTCCACCGGA---AAACTGTTCGAGTTCTGTAGCTCCAGC------------------ATGAAGGAAGTCCTAGAGAGGCATAACTTG---------------------------------------------CAGTCAAAGAACTTGGAGGTTGAGAAC---------------------AGTGATCACGCCCGAATGAGTAAAGAAATTGCGGACAAGAGCCACCGACTAAGGCAAATGAGAGGAGAGGAACTTCAAGGACTTGACATTGAAGAGCTTCAGCAGCTAGAGAAGGCCCTTGAAACTGGTTTGACGCGTGTGATTGAAACAAAGAGTGACAAGATTATGAGTGAGATCAGCGAACTTCAGAAAAAGGGAATGCAA---------------------------------------TTGATGGATGAGAACAAGCGGTTGAGGCAGCAAGGAACGCAACTAACGGAAGAGAACGAGCGACTTGGCATGCAAATATGTAACAATGTGCATGCA---------------------------------------------------------------------------------------------------------------------------CAC------------GGTGGTGCTGAATCGGAGAACGCTGCTGTGTACGAG------GAAGGACAGTCGTCGGAGTCTATTACTAAC------GCCGGAAACTCTACCGGA---------GCGCCTGTTGACTCCGAGAGCTCCGACACTTCCCTTAGGCTCGGCTTACCGTATGGTGGTTAG-----------------------------------------------------------------------------------------------------------------
>DAL40_(Picea)
---------------------------------------------------------------------------------------------------------------------------------------ATGGCCCGCGAGAAAATAGAA---ATTAAGAGAATAGCTAACGCTTCGGCCAGGCAGGTCACGTTCTCGAAGAGGCGAAAGGGTTTGTTCAAAAAAGCTGAGGAGCTATCGATTCTATGTGCAGCAGATGTAGCCCTCGTCGTTTTTTCTTCCACTGGG---AAGCTGTACGACTACTCGAGCTCCAGC------------------ATGAAGATGATGCTGGACAAGTAT------------------------------AGCTCAAATCGGAAGGATGGACAACCAAAT---CTTGAGATTGAGAGT---------------------CATGATCTCAAAAGGATAAAACAACAAATTGAAGATATTAGTCAAACTTTGAGAAATATACATGGCGAGGAACTTGAAAAATTATCTCTAAAAGACTTGCAACAACTAGAAGAACAACTTGAAGCTGGGTTAAGTAAGGTTCGATCACAAAAGGGTGAAAATATTCTTAAGGAGATAAATGAGCTTCAACAAAAGGGAATACGA---------------------------------------ATAATAGAGGAGAATTCGAAACTGCGTCGA------------------GAGATCAAGGAAGCAGAACGCGGCCATGTGGAAAATAAT---------------------------------------------------------------------------------------------------------------------------------------------------GATACAGAGGAGTCTTTCTTCATTGAACCATCGGAAAATCAGGATCCCCAGTCATCTGAATCTATA---ACTAATGCTTTTACTTTCAAATTACATAAA---TCGGCCATCAAAGACTATGAGGATTCTGATACTTCCTTGCAGCTGGGGTTATCTTCGCAGTCAAAATTTTGA-----------------------------------------------------------------------------------------------------------
>JTL_683
---------------------------------------------------------------------------------------------------------------------------------------ATGGCCCGCGAGAAAATAGAA---ATTAAAAGAAGAGCTAACACTTCGACCAGGCAGGTGACGTTCTCGAAGAGGCGTAGGGGGCTGTTCAAAAAAGCTCGGGAGCTATCGATTCTATGTGAAGCTGATGTAGCCCTGGTCGTTTTTTCTTCAACTGGG---AAGCTGTACGACTACACGAGCTCCAGT------------------ATGAAGGTGATATTGGACAAATACATTTTGTATCAT------------------AGCACAATTCAAAATGATGGACAACCAACAACTCTTGAGTTCAAGAGT---------------------AAAGATCCTAAAAAGATAAAACAACAATTTGAAGATACTAGTCGGAATTTGAGAAAAATGCATGGGAAGGAACTTGAAGGGTTATCTTTAAAAGACTTGCAACAACTAGAAGAACAACTTGAAATGGGATTGACCAGCATTCGATCACAAAAGGTTGAGCATCATGTTAAGGAGATAAAAGAGCTTCAACAAAAGGGAATACAA---------------------------------------ATGATAGAGGAGAATACAAAACTCCGTGGA------------------CAGCTAAATGACGGATATGGCAGTCTTGTGGAAAATAAC---------------------------------------------------------------------------------------------------------------------------------------------------GATGGATGCGAATCTTTGTTCATTGAGCCATTGGAAAATCAGGATCCCCAGTCATCTGAATCTATAAATACATATGCGTTTAATTTCAAATTACATAAT---TCGCCTGTCAAAGACCCGGAGGATTCTGTTACTTCCTTGCAGCTAGGGTTATCTTCGCACTCTGAACTTTGA-----------------------------------------------------------------------------------------------------------
>DAL38_710
---------------------------------------------------------------------------------------------------------------------------------------ATGGGGCGAGTGAAGCGAGAA---ATAAAGAAAATAATGAACGCCACGAGAAGACAGGCAACATTCTCCAAGAGGCGGAATGGGCTTTTCAAGAAGGCTAACGAGTTATCGGTTTTATGTGATGCAGACGTTGGGCTTATCGTCTACAACACAGCTGGG---AAGCTGTTCGAATTTTCTAGCTCCAGC------------------ATGAAGATGCTTATTAATAAGTATTTGAAACATCGAGACTGCGGTGAAAGCAACTTCTCTTGTGGAGGTGAAAGCAACTTTTCTTGTCAAATGCATGCATGT---------------------GATGATGAAATGGAAGTGGAAAAGTTGAAAGAAGATATCAACAATCTTTCTCGTTTTTGCAGAGGTGATGAAGTTGAAGGAATCAGTTTGAAAATGTTTGAAGATCTTGAGCAAACCCTTGAAATGGCGGTGAAGTGTGTTCAATCAAGACAGAGGGAAATTTTTACGAAGCAAGTTAATATTCTTCAAAATCAGGAAGATAAG---------------------------------------GCACTAAAGGAAAGAGGAGAGTTACGAAAT------------------CAGATCGAAGAAATCTATAGACATACTACTCCCACG---------------------------------------------------------------------------------------------------------------------------------------------------------------AGATATTGTGCGTTGGTTGATATTGAAGGAGAGTATGGTGAAAATCTAAATTCTGAAGGCACAAGT---AGTTCCAAAAATATACACTCAAAGTATGGCAACGAAGTATTAGACGATTTTGAGACTTTCTTAACCTTGCGGCTATGAGGCTTATTACGGGGATAA-----------------------------------------------------------------------------------------------------------
>DAL38_(Picea)
---------------------------------------------------------------------------------------------------------------------------------------ATGGGGCGAGTGAAGCGAGAA---ATAAAGAAAATAATGAACGCCACCAGAAGACAGGCAACATTCTCCAAGAGGCGGAATGGGCTTTTCAAGAAGGCTAACGAGTTATCGGTTTTATGTGATGCAGACGTTGGGCTTATCGTCTACAACACAGCTGGG---AAGCTGTTCGAATTTTCTAGCTCCAGC------------------ATGAAGATGCTTATTAATAAGTATTTGAAACAT---------------------------------------------------------------------------------------------------ATGGAAGTGGAAAAGTTGAAAGAAGATATCAACAATCTTTCTCGTTTTTGCAGAGGTGATGAAGTTGAAGGAATCAGTTTGAAAATGTTTGAAGATCTTGAGCAAACCCTTGAAATGGCGGTGAAGTGTGTTCAATCAAGACAGAGGGAAATTTTTACGAAGCAAGTTAATATTCTTCAAAATCAGGAAGATAAG---------------------------------------GCACTAAAGGAAAGAGGAGAGTTACGAAAT------------------CAGATCGAAGAAATCTATAGACATACTACTCCCACG---------------------------------------------------------------------------------------------------------------------------------------------------------------AGATATTGTGCGTTGGTTGATATTGAAGGAGAGTATGGTGAAAATCTAAATTCTGAAGGCACAAGT---AGTTCCAAAAATATACACTCAAAGTATGGCAACGAAGTATTAGACGATTTTGAGACTTTCTTAACCTTGCGGCTATGA-----------------------------------------------------------------------------------------------------------------------------
>DAL38_8150
---------------------------------------------------------------------------------------------------------------------------------------ATGGGGCGAGTGAAGCGAGAA---ATAAAGAAAATAATGAACGCCACGAGAAGACAGGCAACATTCTCCAAGAGGCGGAATGGGCTTTTCAAGAAGGCTAACGAGTTATCGGTTTTATGTGATGCAGACGTTGGGCTTATCGTCTACAACACAGCTGGG---AAGCTGTTCGAATTTTCTAGCTCC------------------------AGGATGATGAAATGGAAGTGGAAAAGTTGA--------------------------------------------------------------------------------------------------------------------------------------------------------------------------------------------------------------------------------------------------------------------------------------------------------------------------------------------------------------------------------------------------------------------------------------------------------------------------------------------------------------------------------------------------------------------------------------------------------------------------------------------------------------------------------------------------------------------------------------------------------------------------------------------------------------------------------------------------------------------------------
>DAL41_192
---------------------------------------------------------------------------------------------------------------------------------------ATGGGCCGGGGGAAACGAGAA---ATGAAGAAGATAGAAAATGCAGCGAGCAGGAACGTTTGTTTTACAAAGAGGCGACGTGGGTTGCTGAAGAAGGCTCGGGAGTTATCAGTACTGTGCGATGCAAGCGTTGGCGTTGTTGTCTTCTCTGCAGCTGGG---AAAATGTCTGAATACTCCAGCACTTCCGAT---------------ATGAATATTATTATAGAAAGGTATATGAAGAACCGAAGGCATGACAAAAGAGTCACCCCTCACGAGGCAAAT------------GACATTATGAGTGATACA---------------------ACAGAGGTTACCCAGCTCCAACAATGTCACGAATTGCTCGAGCACGAGTACAGGCGAATGAGTGGCAAAGAGCTCGGGGGTACTAACATGAGAGAATTACTGGAGCTTCAAGAGCATATAGAGCTTGGACTAAAACGGGTTCGATCGAGGCAGTATGAACTACTTAACGAACAAATGGCCGAGGTTCAAACAATACTTGGTGCTGGCCTG------------------------------GAAGTAGTGGAAGTAAATAATAGGCTCAGACAA------------------CAGGTAAAAGCACTGCTTGGACACGAAGAAAGTGCTTCTGAGCCAGAG---------------------------------------------------------------------------------------------------------------------------AGCCGGCTTGAAACGATGGCACATCAATATTGCAGTAATGCTGATTTCTCTGGAGCGAATGAAGAGGAGGAAGATGCAGATTGCGATGAAAACTATGATACATCTCTACATTTGGGGCCGTATGATCCCAACTCCTGGAAAGGTCGCCATTTCCCGTCACAGTAGCTGGGTTGTTAA-----------------------------------------------------------------------------------------------------------------------
