# Supplementary material for: Integrative Analysis of Three RNA Sequencing Methods Identifies Mutually Exclusive Exons of MADS-Box Isoforms During Early Bud Development in Picea abies
Source: Front Plant Sci. 2018 Nov 13;9:1625. doi: 10.3389/fpls.2018.01625 (PMC6243048; doi:10.3389/fpls.2018.01625)
Supplement: Supplementary file 6 [file Data_Sheet_5.FASTA]

Lycopersicon>LeSIMBP7_(Lycopersicon)
------------------------------------------------------------------------------------------------------GAGATGTCGGTGCTGTGCGATGCTGAAGTTGGACTCATTGTTTTCTCAACTAAAGGAAAACTCTTTGAGTATTCTACTGAC---
>LeTM4_(Lycopersicon)
---ATGGGAAGAGGAAGAGTCCAGTTGAAGCGAATAGAGAACAAAATTAACCGTCAAGTTACCTTCTCGAAACGTCGATCTGGTTTGCTGAAGAAAGCCCATGAGATCTCTGTGCTTTGTGATGCTGAGGTTGGTTTGATTGTTTTTTCTACTAAAGGAAAACTCTTTGAATATGCCAACGAT---
>AGL8_(Arabidopsis)
---ATGGGAAGAGGTAGGGTTCAGCTGAAGAGGATAGAGAACAAGATCAATAGGCAAGTTACTTTCTCAAAGAGAAGGTCTGGTTTGCTCAAGAAAGCTCATGAGATCTCTGTTCTCTGCGATGCTGAGGTTGCTCTCATCGTCTTCTCTTCCAAAGGCAAACTCTTCGAATATTCCACCGAC---
>AP1_(Arabidopsis)
---ATGGGAAGGGGTAGGGTTCAATTGAAGAGGATAGAGAACAAGATCAATAGACAAGTGACATTCTCGAAAAGAAGAGCTGGTCTTTTGAAGAAAGCTCATGAGATCTCTGTTCTCTGTGATGCTGAAGTTGCTCTTGTTGTCTTCTCCCATAAGGGAAAACTCTTCGAATACTCCACTGAT---
>LeSIMBP20_(Lycopersicon)
---ATGGGAAGAGGTAGGGTAGAGTTGAAACGGATCGAGAACAAAATAAGCAGACAAGTAACATTCTCAAAGAGACGATCTGGATTATTGAAGAAAGCTAATGAGATCTCAGTATTATGTGATGCTGATGTTGCATTGATTGTGTTTTCTACCAAAGGCAAACTTTTCGAGTATTCCTCAAATGAC
>CAL_(Arabidopsis)
---ATGGGAAGGGGTAGGGTTGAATTGAAGAGGATAGAGAACAAGATCAATAGACAAGTGACATTCTCGAAAAGAAGAACTGGTCTTTTGAAGAAAGCTCAGGAGATCTCTGTTCTTTGTGATGCCGAGGTTTCCCTTATTGTCTTCTCCCATAAGGGCAAATTGTTCGAGTACTCCTCTGAA---
>LeMADS-MC_(Lycopersicon)
---ATGGGAAGAGGAAAAGTTGAATTAAGAAAAATAGAGAATAAAATAAATAGACAAGTAACATTTTCAAAGAGAAGAGGTGGATTAGTGAAAAAAGCTCATGAAATTTCAGTTTTATGTGATGCTGAAGTTGCTTTAATTGTTTTCTCTCAAAAGGGAAAAATCTTTGAGTATTCTTCTGAT---
>AGL15_(Arabidopsis)
---ATGGGTCGTGGAAAAATCGAGATAAAGAGGATCGAGAATGCGAATAGCAGACAAGTCACTTTTTCCAAGAGGCGTTCTGGGTTACTTAAGAAAGCTCGTGAGCTCTCTGTTCTTTGTGATGCTGAAGTTGCTGTCATCGTCTTCTCTAAGTCTGGCAAGCTCTTCGAGTACTCCAGTACTGGA
>DAL41_192
---ATGGGCCGGGGGAAACGAGAAATGAAGAAGATAGAAAATGCAGCGAGCAGGAACGTTTGTTTTACAAAGAGGCGACGTGGGTTGCTGAAGAAGGCTCGGGAGTTATCAGTACTGTGCGATGCAAGCGTTGGCGTTGTTGTCTTCTCTGCAGCTGGGAAAATGTCTGAATACTCCAGCACTTCC
>AGL24_(Arabidopsis)
---ATGGCGAGAGAGAAGATAAGGATAAAGAAGATTGATAACATAACAGCGAGACAAGTTACTTTCTCAAAGAGAAGAAGAGGAATCTTCAAGAAAGCCGATGAACTTTCAGTTCTTTGCGATGCTGATGTTGCTCTCATCATCTTCTCTGCCACCGGAAAGCTCTTCGAGTTCTCCAGCTCAAGA
>SVP_(Arabidopsis)
---ATGGCGAGAGAAAAGATTCAGATCAGGAAGATCGACAACGCAACGGCGAGACAAGTGACGTTTTCGAAACGAAGAAGAGGGCTTTTCAAGAAAGCTGAAGAACTCTCCGTTCTCTGCGACGCCGATGTCGCTCTCATCATCTTCTCTTCCACCGGAAAACTGTTCGAGTTCTGTAGCTCCAGC
>DAL40_(Picea)
---ATGGCCCGCGAGAAAATAGAAATTAAGAGAATAGCTAACGCTTCGGCCAGGCAGGTCACGTTCTCGAAGAGGCGAAAGGGTTTGTTCAAAAAAGCTGAGGAGCTATCGATTCTATGTGCAGCAGATGTAGCCCTCGTCGTTTTTTCTTCCACTGGGAAGCTGTACGACTACTCGAGCTCCAGC
>JTL_683
---ATGGCCCGCGAGAAAATAGAAATTAAAAGAAGAGCTAACACTTCGACCAGGCAGGTGACGTTCTCGAAGAGGCGTAGGGGGCTGTTCAAAAAAGCTCGGGAGCTATCGATTCTATGTGAAGCTGATGTAGCCCTGGTCGTTTTTTCTTCAACTGGGAAGCTGTACGACTACACGAGCTCCAGT
>DAL38_710
---ATGGGGCGAGTGAAGCGAGAAATAAAGAAAATAATGAACGCCACGAGAAGACAGGCAACATTCTCCAAGAGGCGGAATGGGCTTTTCAAGAAGGCTAACGAGTTATCGGTTTTATGTGATGCAGACGTTGGGCTTATCGTCTACAACACAGCTGGGAAGCTGTTCGAATTTTCTAGCTCCAGC
>DAL38_8150
---ATGGGGCGAGTGAAGCGAGAAATAAAGAAAATAATGAACGCCACGAGAAGACAGGCAACATTCTCCAAGAGGCGGAATGGGCTTTTCAAGAAGGCTAACGAGTTATCGGTTTTATGTGATGCAGACGTTGGGCTTATCGTCTACAACACAGCTGGGAAGCTGTTCGAATTTTCTAGCTCC---
>DAL38_(Picea)
---ATGGGGCGAGTGAAGCGAGAAATAAAGAAAATAATGAACGCCACCAGAAGACAGGCAACATTCTCCAAGAGGCGGAATGGGCTTTTCAAGAAGGCTAACGAGTTATCGGTTTTATGTGATGCAGACGTTGGGCTTATCGTCTACAACACAGCTGGGAAGCTGTTCGAATTTTCTAGCTCCAGC
>TT16_(Arabidopsis)
---ATGGGTAGAGGGAAGATAGAGATAAAGAAGATAGAGAATCAGACGGCGAGGCAAGTGACCTTCTCCAAGAGAAGAACTGGTCTTATAAAGAAGACTCGTGAGCTCTCTATTCTCTGTGACGCTCACATCGGTCTCATCGTCTTCTCAGCCACCGGAAAGCTTTCCGAGTTCTGCTCCGAACAG
>AGL31_(Arabidopsis)
---ATGGGTAGAAAAAAAGTCGAGATCAAGCGAATCGAGAACAAAAGTAGTCGACAAGTCACTTTCTCCAAACGACGCAATGGTCTCATCGAGAAAGCTCGACAACTTTCAATTCTCTGTGAATCTTCCATCGCTGTTCTCGTCGTCTCCGGCTCCGGAAAACTCTACAAGTCTGCCTCCGGTGAC
>MAF3_(Arabidopsis)
---ATGGGAAGAAGAAAAGTCGAGATCAAGCGAATCGAGAACAAAAGCAGTCGACAAGTCACTTTCTCCAAACGACGCAAAGGTCTCATCGAAAAAGCTCGACAACTTTCAATTCTCTGTGAATCTTCCATCGCTGTTGTCGCCGTCTCCGGTTCCGGAAAACTCTACGACTCTGCCTCCGGTGAC
>MAF1_(Arabidopsis)
---ATGGGAAGAAGAAAAATCGAGATCAAGCGAATCGAGAACAAAAGCAGTCGACAAGTCACTTTCTCCAAACGACGCAATGGTCTCATCGACAAAGCTCGACAACTTTCGATTCTCTGTGAATCCTCCGTCGCTGTTGTCGTCGTATCTGCCTCCGGAAAACTCTATGACTCTTCCTCCGGTGAC
>MAF4_(Arabidopsis)
---ATGGGAAGAAGAAAAGTAGAGATCAAACGAATTGAGAACAAAAGCTCTCGACAAGTTACTTTCTGTAAACGACGAAATGGTCTCATGGAGAAAGCTCGTCAACTCTCAATTCTTTGTGAATCCTCCGTCGCTCTTATCATCATCTCTGCCACCGGAAGACTCTACAGCTTCTCCTCAGGTGAT
>MAF5_(Arabidopsis)
---ATGGGAAGAAGAAGAGTAGAGATCAAACGAATTGAGAACAAAAGCAGTAGACAAGTCACTTTCTGTAAGAGACGAAATGGTCTCATGGAGAAAGCTCGTCAACTCTCAATTCTCTGTGGATCCTCCGTCGCTCTTTTCATCGTCTCTTCCACCGGCAAACTCTACAACTCCTCCTCCGGCGAC
>FLC_(Arabidopsis)
---ATGGGAAGAAAAAAACTAGAAATCAAGCGAATTGAGAACAAAAGTAGCCGACAAGTCACCTTCTCCAAACGTCGCAACGGTCTCATCGAGAAAGCTCGTCAGCTTTCTGTTCTCTGTGACGCATCCGTCGCTCTTCTCGTCGTCTCCGCCTCCGGCAAGCTCTACAGCTTCTCCTCCGGCGAT
>AGL17_(Arabidopsis)
---ATGGGGAGAGGGAAGATTGTGATCCAGAAGATCGATGATTCCACGAGTAGACAAGTCACTTTCTCCAAAAGAAGAAAGGGTCTCATCAAGAAAGCTAAAGAACTTGCTATTCTCTGCGACGCCGAGGTCTGTCTCATCATTTTCTCCAACACTGACAAGCTCTATGACTTTGCCAGCTCC---
>AGL21_(Arabidopsis)
---ATGGGAAGAGGGAAGATTGTGATCCAAAGGATCGATGATTCAACGAGTAGACAAGTCACTTTCTCCAAACGAAGAAAGGGCCTTATCAAGAAAGCCAAAGAGCTAGCTATTCTCTGTGATGCCGAGGTCGGTCTCATCATCTTCTCTAGCACCGGAAAGCTCTATGACTTTGCAAGCTCC---
>ANR1_(Arabidopsis)
---ATGGGGAGAGGGAAGATAGTTATACGAAGGATCGATAACTCTACAAGTAGACAAGTGACTTTCTCCAAGAGAAGGAGTGGTTTGCTTAAGAAAGCTAAAGAGTTATCGATCCTTTGTGATGCAGAAGTTGGTGTTATCATATTCTCTAGCACCGGAAAGCTCTACGACTACGCAAGCAATTCA
>AGL16_(Arabidopsis)
---ATGGGAAGGGGCAAGATCGCGATTAAGAGGATCAATAACTCTACGAGCCGTCAGGTTACGTTCTCGAAGCGAAGGAATGGATTGTTGAAGAAAGCTAAGGAGCTTGCGATTCTCTGCGATGCTGAGGTTGGTGTCATCATCTTCTCCAGCACCGGTAGGCTCTACGATTTCTCCAGCTCC---
>DAL10_(Picea)
---ATGGGGCGGGGGAAGATAGAGCTGAAGAAGATAGAGAGCACAAGCAACAGGCAGGTGACGTTCTCGAAGCGGCGGATGGGGTTGCTGAAAAAGGCACAGGAGCTTTCCGTCTTATGCGATGCCGAGGTGGGCGTCATCATCTTCTCTAATACCGGCAGACTCTACGACTTCTCCAGCTCC---
>DAL13_647
------GGGAGGGGAAAGATTGAAATAAAAATGATTGAGAACCCAACAAACAGGCAAGTCACATTCTCTAAGAGAAGAGGGGGACTTACTAAGAAAGCTCAGGAGCTCTCGGTCTTATGCAATGCAGAAGTTGCTCTGATCGTTTTTTCAAACACTGGCAAACTCCATCAGTGGTCAAGC------
>DAL13_(Picea)
---ATGGGGAGGGGAAAGATTGAAATAAAAATGATTGAGAACCCAACAAACAGGCAAGTCACATTCTCTAAGAGAAGAGGGGGACTTACTAAGAAAGCTCAGGAGCTCTCGGTCTTATGCAATGCAGAAGTTGCTCTGATCGTTTTTTCAAACACTGGCAAACTCCATCAGTGGTCAAGC------
>DAL13_Like_a_645
---ATGGGGAGGGGAAAGATTGAAATAAAAATGATCGAGAACACAACAAACAGGCAAGTCACATTCTCTAAGAGAACAGGAGGACTTCTGAAGAAAGCTCAGGAGCTCTCCGTCTTATGCAGTTCAGAAGTTGCTCTCATTATTTTTTCAAGCACGGGCAAACTCCATGAGTGGTCAAGC------
>DAL13_Like_b_535
---ATGGGGAAGGGAAAGATTGAAATGAAAATGATTGAGAACGCAACAAACAGGCAAGTCGCATTCTCTGAGAGAAGAGCGGGACTTTGTAACAAAGCTCACAAGCTCTCCGTCTCATGCAGTGCAGAAGTTGCTCTCATCTTTTTT---------------------------------------
>DAL11_(Picea)
---ATGGGGAGGGGGAAGATTGAAATAAAGATGATTGAGAACGAATCAAACAGGAAAGTCACATTCTCCAAGCGGAGAGGAGGTCTTTTTAAGAAAGCTCGGGAACTCTCCGTCTTGTGTGAGGCAGAAGTCGCTCTCATCGTTTTCTCCAGCACTGGCAACCACCAGGAATTTGCAAGC------
>DAL12_(Picea)
---ATGGGGAGGGGAAAGATAGAGATAAAGAAGATTGAGAACTTGACGAACAGGCAAGTAACGTTCTCTAAGCGCAAGGCTGGGCTTCAGAAGAAAGCAAAGGAGCTTTCTATTTTATGTTCTGCTGAAGTTGCTCTTATTATTTTCTCTAGCAGTGGAAAACATTATGAGTATTCAAGCCCTTGC
>AGL18_(Arabidopsis)
---ATGGGGAGAGGAAGGATTGAGATTAAGAAGATTGAGAATATCAACAGTCGTCAAGTCACTTTCTCTAAGAGACGAAACGGTTTGATCAAGAAGGCTAAAGAGCTTTCGATTCTCTGTGACGCCGAGGTTGCTCTTATCATCTTCTCCAGCACCGGCAAGATTTACGATTTCTCCAGCGTCTGT
>LeSIMBP11_(Lycopersicon)
---ATGGGTAGAGGAAAAATTGACATAAAATTGATTGAGAATCTAAATAATAGACAAGTAACATTTTCTAAGAGGCGTGCTGGCTTGTTGAAGAAAGCCGGGGAGCTTTCTGTTCTTTGTGATTCTGAAGTTGCTGTTATTATTTTCTCAAGTACTGGAAAGCTTTTTGAGTTTTCAAGTACTAGC
>AGL71_(Arabidopsis)
---ATGGTGAGAGGGAAGATCGAGATCAAGAAGATTGAGAACGTGACGAGCAGACAAGTCACGTTCTCGAAGCGAAGAAGCGGTCTATTTAAGAAGGCTCATGAGCTTTCGGTTCTATGCGATGCTCAAGTAGCCGCCATTGTCTTTTCTCAGAGCGGAAGATTACACGAATACTCTAGCTCC---
>AGL72_(Arabidopsis)
---ATGGTGAGAGGAAAGATCGAAATCAAGAAGATTGAGAACGTGACAAGTAGACAAGTCACGTTTTCGAAGCGAAGGAGTGGTCTCTTTAAGAAGGCTCATGAGCTTTCTGTTCTATGTGATGCTCAAGTGGCAGCTATGATCTTCTCTCAGAAAGGAAGATTATATGAATTCGCTAGCTCC---
>DAL21_(Picea)
---------------------------AAGAAAATAGATGATGTAACGAGCAGACAGGTAACGTTCTCAAAGCGCAAGGCAGGAATATTCAAAAAAGCCCACGAGCTCTCTGTTTTATGCGATGCAGAGGTGGCCGTCCTCATCTTTTCAAACACCGGAAGGCTCTACGAATATGCTAGTTCAAGG
>AG_(Arabidopsis)
---------------------GAAATCAAACGGATCGAGAACACAACGAATCGTCAAGTCACTTTTTGCAAACGTAGAAATGGTTTGCTCAAGAAAGCTTACGAGCTCTCTGTTCTTTGTGATGCTGAAGTCGCACTCATCGTCTTCTCTAGCCGTGGTCGTCTCTATGAGTACTCTAACAAC---
>LeTAGL11_(Lycopersicon)
---ATGGGTCGAGGAAAGATAGAGATAAAGAGGATTGAAAACAACACAAATCGGCAGGTGACGTTCTGCAAGAGAAGAAATGGATTACTGAAAAAGGCATATGAACTTTCAGTTCTATGTGATGCTGAGATTGCTCTCATTGTTTTCTCTACTCGTGGTCGACTCTATGAATACTCTAACAAC---
>LeTAG1_(Lycopersicon)
---CTAGGAAGGGGGAAAATTGAGATCAAAAGGATCGAAAACACGACGAATCGACAAGTAACATTCTGCAAGAGGCGCAATGGTTTGCTTAAAAAGGCTTATGAATTGTCTGTGCTCTGTGATGCTGAGGTTGCTTTGGTTGTCTTCTCAAACAGAGGCAGACTCTATGAGTATGCCAACAAC---
>LeTAGL1_(Lycopersicon)
---GGAGGTAGAGGGAAGATTGAAATTAAAAGGATCGAAAATACGACAAATCGACAAGTTACGTTCTGCAAGCGTAGAAATGGGCTATTGAAAAAAGCTTATGAACTTTCTGTCTTGTGCGACGCTGAAGTTTCACTC---------------------CGTCTCTATGAATATGCCAATAAC---
>SHP1_(Arabidopsis)
---------AGAGGGAAAATAGAGATAAAGAGGATAGAGAACACAACAAATCGTCAAGTTACTTTCTGCAAACGACGCAATGGTCTTCTCAAGAAAGCTTATGAACTCTCTGTCTTGTGTGATGCCGAAGTTGCCCTCGTCATCTTCTCCACTCGTGGCCGTCTCTATGAGTACGCCAACAAC---
>SHP2_(Arabidopsis)
---------AGAGGGAAGATAGAGATAAAGAGGATAGAGAACACTACGAATCGTCAAGTCACTTTCTGCAAACGACGCAATGGTTTACTCAAGAAAGCTTATGAGCTCTCTGTCTTGTGTGACGCTGAGGTTGCTCTTGTCATCTTCTCCACTCGAGGCCGTCTCTACGAGTACGCCAACAAC---
>STK_(Arabidopsis)
---ATGGGAAGAGGAAAGATAGAAATAAAGAGGATAGAGAACTCAACAAATCGACAAGTGACGTTTTGCAAAAGAAGAAATGGACTTCTGAAGAAAGCCTATGAGCTTTCGGTCCTTTGCGATGCAGAAGTTGCGCTCATTGTTTTCTCCACTCGTGGCCGTCTCTATGAATACGCCAATAAC---
>DAL2_(Picea)
---ATGGGCCGTGGGAAGATTGAGATAAAGAGGATTGAGAATACTACGAACCGACAGGTCACTTTCTGTAAGCGCCGAAATGGTTTATTGAAGAAGGCGTATGAATTATCAGTTCTTTGTGATGCAGAAGTGGCCCTCATCGTCTTCTCCAGCAGAGGGAGACTTTATGAGTTTGCCAACCAC---
>PrMADS1_(Pinus)
---ATGGGTCGTGGGAAGATTGAGATAAAGAGGATTGAAAATACTACGAACCGACAGGTCACTTTCTGCAAGCGCCGAAATGGTTTATTAAAGAAGGCGTATGAATTATCAGTTCTTTGTGATGCAGAAGTGGCCCTCATCGTCTTCTCCAGCAGAGGGAGACTTTATGAATTTGCCAACCAC---
>DAL36_(Picea)
---ATGGGGCGGGGAAAGGTTCAGATAAAGAAAATTGAGAATACTACGAGCCGGCAGGTCACATTCTGTAAGCGGAAGAATGGTTTGCTGAAAAAAGCTTCTGAGCTATCTCTGCTGTGCGATGCAGAAGTGGCTCTCCTCATCTTCTCCAACAGCGGGAGACTCTATGAATTTGCAAATAAC---
>DAL37_(Picea)
---ATGGGGAAGACGAAGATGGAGATGAAACGCATTCAAAACCCTAGCCGCCGCCAGGTTACTTTCTCGAAACGCAAGAACGGATTGCTAAAAAAGGCATTCGAGCTTTCTGTTCTCTGCGATGCTGAAGTCGCCCTTATCATTTTCTCGGAAACTGGCAAGATCTCCGAGTTTGCAAGCCACGAC
>DAL39_(Picea)
---ATGGGAAAGAAGAGGGTGGAGCTGAAACGCATTCAGAACCCTAGCAGTCGACATGCTACTTTCTCTAAACGCAAGAACGGATTGCTTAAAAAGGCGTTCGAGCTTTCGGTTCTCTGTGATGCTGAAGTCGCCCTCATCATTTTCTCCGAAACCGGCAAGATTTACGAGTTTGCAAGCAACAAC
>DAL14_(Picea)
---ATGGGGCGAGGACGCGTCGAGCTGAAGCGGATCGAGAATAAGATTAACCGTCAGGTCACGTTTTCGAAACGCCGGAACGGTCTGCTGAAAAAAGCCTATGAGCTTTCTGTGTTATGCGATGCGGAGGTAGCACTGATAATTTTCTCGAGCAGAGGGAAACTCTATGAGTTCGGAAGTGCC---
>PrMADS2_(Pinus)
---ATGGGGCGAGGGCGCGTCGAGCTGAAGCGGATCGAGAATAAGATTAACCGCCAGGTCACGTTTTCGAAACGCCGGAATGGTCTGCTGAAAAAGGCGTATGAACTTTCAGTGTTATGTGATGCAGAGGTAGCACTGATAATATTCTCAAGCAGAGGAAAACTCTATGAGTTCGGAAGCGCC---
>AGL6_(Arabidopsis)
---ATGGGAAGAGGGAGAGTGGAGATGAAGAGGATAGAGAACAAGATTAATAGACAAGTGACCTTCTCAAAAAGAAGAAACGGTTTGCTGAAGAAAGCTTATGAGCTTTCTGTTCTTTGCGATGCCGAAGTTGCTCTCATCATCTTCTCAAGCCGTGGCAAGCTCTACGAGTTTGGTAGTGTT---
>SEP3_(Arabidopsis)
---ATGGGAAGAGGGAGAGTAGAATTGAAGAGGATAGAGAACAAGATCAATAGGCAAGTGACGTTTGCAAAGAGAAGGAATGGTCTTTTGAAGAAAGCATACGAGCTTTCAGTTCTATGTGATGCAGAAGTTGCTCTCATCATCTTCTCAAATAGAGGAAAGCTGTACGAGTTTTGCAGTAGT---
>SEP1_(Arabidopsis)
---ATGGGAAGAGGAAGAGTAGAGCTGAAGAGGATAGAGAACAAAATCAACAGACAAGTAACGTTTGCAAAGCGTAGGAACGGTTTGTTGAAGAAAGCTTATGAATTGTCTGTTCTCTGTGATGCTGAAGTTGCTCTCATCATCTTCTCCAACCGTGGAAAGCTCTATGAGTTTTGCAGCTCC---
>LeTM5_(Lycopersicon)
---ATGGGAAGGGGTAGGGTTGAGCTAAAGAGAATAGAAGGCAAGATCAACAGGCAAGTGACCTTTGCTAAGAGAAGAAATGGGCTTTTGAAGAAAGCTTATGAGCTTTCAGTTCTTTGTGATGCTGAGGTTGCTCTAATCATCTTCTCTAATAGGGGAAAACTCTATGAGTTCTGCAGTAGT---
>LeMADS1_(Lycopersicon)
---ATGGGAAGAGGAAGAGTTGAGCTTAAGAGAATAGAAAATAAAATAAATAGGCAAGTCACTTTTGCTAAGAGAAGAAATGGACTTCTTAAAAAAGCTTATGAACTTTCTGTTCTTTGTGATGCTGAAGTTGCCCTTATAATCTTCTCTAATAGGGGTAAACTCTATGAATTTTGCAGCACT---
>SEP2_(Arabidopsis)
---ATGGGAAGAGGAAGAGTAGAGCTCAAGAGGATAGAGAACAAAATCAACAGACAAGTGACGTTTGCTAAACGTAGAAATGGTTTGCTGAAAAAAGCTTATGAGCTTTCTGTTCTCTGCGATGCTGAAGTCTCTCTCATCGTCTTCTCCAACCGTGGCAAGCTCTACGAGTTCTGCAGCACC---
>LeTM29_(Lycopersicon)
---ATGGGTAGAGGAAGAGTTGAGCTGAAGAGGATAGAAAACAAGATAAATAGACAAGTCACTTTTGCAAAGAGGAGAAATGGATTGCTCAAAAAAGCTTATGAACTATCTGTGCTTTGTGATGCTGAAGTTGCTCTACTCGTTTTCTCTAATCGTGGAAAACTCTATGAATTCTGCAGCACA---
>LeMADS-RIN_(Lycopersicon)
---ATGGGTAGAGGGAAAGTAGAATTGAAGAGAATTGAGAACAAAATAAATAGACAAGTTACCTTTGCAAAGAGAAGAAATGGACTCCTAAAGAAAGCTTATGAACTTTCTATACTTTGTGATGCTGAAATTGCTCTTATTATTTTCTCTAGTCGTGGCAAGCTTTATGAATTTTGCAGCAAT---
>SEP4_(Arabidopsis)
---ATGGGAAGAGGGAAAGTTGAGCTGAAGAGGATAGAGAACAAGATCAATAGACAAGTTACTTTTGCAAAGAGAAGAAATGGTTTGCTCAAGAAGGCTTATGAGCTTTCTGTCCTTTGTGATGCTGAGATTGCTCTTCTCATTTTCTCTAACCGTGGCAAGCTCTACGAATTCTGCAGCAGCCCT
>DAL1_580
---ATGGGGCGGGGTCGAGTCCAGCTGAGGCGAATAGAGAACAAAATAAATCGACAAGTCACGTTTTCGAAGCGCAGGAACGGACTGCTGAAGAAGGCGTACGAGCTCTCGGTGCTGTGCGATGCAGAAGTGGCGCTAATAATTTTCTCCACCAGAGGAAAGCTTTACGAGTTTGCCAGTTCC---
>DAL1_(Picea)
---ATGGGGCGGGGTCGAGTCCAGCTGAGGCGAATAGAGAACAAAATAAATCGACAAGTCACGTTTTCGAAGCGCAGGAACGGACTGCTGAAGAAGGCGTACGAGCTCTCGGTGCTGTGCGATGCAGAAGTGGCGCTAATAATTTTCTCCACCAGAGGAAAGCTTTACGAGTTTGCCAGTTCC---
>PrMADS3_(Pinus)
---ATGGGGCGGGGTCGGGTTCAGCTGAGGCGAATAGAAAACAAAATAAATCGACAAGTCACGTTTTCGAAGCGCCGGAACGGACTGCTGAAGAAGGCGTACGAGCTATCAGTGCTGTGCGATGCCGAAGTGGCGCTAATAATTTTCTCTACCAGAGGAAAGCTTTACGAGTTTGCCAGTTCC---
>DAL1_802
---ATGGGGCGGGGTCGAGTCCAGCTGAGGCGAATAGAGAACAAAATAAATCGACAAGTCACGTTTTCGAAGCGCAGGAACGGACTGCTGAAGAAGGCGTACGAGCTCTCGGTGCTGTGCGATGCAGAAGTGGCGCTAATAATTTTCTCCACCAGAGGAAAGCTTTACGAGTTTGCCAGTTCC---
>AGL13_(Arabidopsis)
---ATGGGAAGAGGCAAAGTGGAAGTGAAGAGAATTGAGAACAAGATCACTAGACAAGTAACCTTCTCCAAAAGAAAAAGTGGTTTGCTCAAGAAAGCCTACGAACTCTCTGTTCTTTGTGATGCAGAGGTTTCTCTCATAATCTTCTCCACCGGTGGCAAGCTCTACGAGTTCAGCAATGTC---
>LeTM8_(Lycopersicon)
---ATGGGGAGAGGAAAAGTTGAATTGAAGAGAATAGAGAATCAAACAAATAGGCAAGTTACCTTCTCCAAGAGAAGAAATGGTTTACTTAAAAAAGCTTATGAACTCTCTATTCTATGTGATGCTGAAGTTGCCCTTCTCCTTTTCTCTCCTTCTGGCAAAGCTTATCATTTCGCGAGCCAC---
>LeSIMBP18_(Lycopersicon)
---ATGGTGAGAGGAAAAGTAGAAATGAAAAGAATAGAAAATTCAACGAGCAGGCAAGTGACGTTTTCGAAAAGACGGAATGGACTTACGAAGAAAGCTTATGAATTATCAGTTCTTTGTGATGCTGAAGTTGCTTTCATTATTTTCTCACATAAAGGAAGACTTTTTGAATTTGCTAGCTCCAAC
>DAL19_437
---ATGGTGAGGGGAAAAACCCAGATGAAGAGGATCGAGAACTCGACCAGCAGGCAGGTTACGTTTTCTAAGCGCAGGAACGGTCTGCTGAAGAAAGCTTACGAGCTGTCGGTGCTCTGCGATGCTGAAGTGGCACTTATTGTTTTCGCCCCCCGAGGGAAGCTCTATGAATTCGCCAATCCCAGT
>DAL19_Abeta_(Picea)
---ATGGTGAGGGGAAAAACCCAGATGAAGAGGATCGAGAACTCGACCAGCAGGCAGGTTACGTTTTCTAAGCGCAGGAACGGTCTGCTGAAGAAAGCTTACGAGCTGTCGGTGCTCTGCGATGCTGAAGTGGCACTTATTGTTTTCGCCCCCCGAGGGAAGCTCTATGAATTCGCCAATCCCAGT
>DAL19_Aalpha_(Picea)
---ATGGTGAGGGGAAAAACCCAGATGAAGAGGATCGAGAACTCGACCAGCAGGCAGGTTACGTTTTCTAAGCGCAGGAACGGTCTGCTGAAGAAAGCTTACGAGCTGTCGGTGCTCTGCGATGCTGAAGTGGCACTTATTGTTTTCGCCCCCCGAGGGAAGCTCTATGAATTCGCCAATCCCAGT
>DAL3_160
---ATGGTGAGGGGGAAAATACAGATGAAGAGGATTGAGAATGATGCCAGCAGGCAGGTTACTTTTTCTAAGCGCAGGAACGGGCTGCTGAAGAAAGCTTACGAGCTCTCGGTGCTCTGTGATGCCGAAGTAGCACTTATTGTTTTCTCTCCAAGAGGGAAGCTCTATGAGTTTGCCAATCCCAGC
>DAL3_(Picea)
---ATGGTGAGGGGAAAAACCCAGATGAAGAGGATTGAGAATGATACCAGCAGGCAGGTTACTTTTTCTAAGCGCAGGAACGGGCTGCTGAAGAAAGCTTACGAGCTCTCGGTGCTCTGTGATGCCGAAGTAGCACTTATTGTTTTCTCTCCAAGAGGGAAGCTCTATGAGTTTGCCAATCCCAGC
>DAL32_526
------GGGAGGGGAAAAACCCAGATGAAGAGGATCGAGAACGCGACCAGCAGGCAGGTTACTTTTTCCAAGCGCAGGAACGGGCTTCTGAAGAAAGCTTACGAGCTCTCAGTGCTCTGTGATGTAGAAGTGGCACTTATTGTTTTCTCCCCCAGAGGGAAGCTCTTTGAGTTCGCCAATCCCAGC
>DAL32_(Picea)
---------------------------------------------ACCAGCAGGCAGGTTACTTTTTCCAAGCGCAGGAACGGGCTTCTGAAGAAAGCTTACGAGCTCTCAGTGCTCTGTGATGTAGAAGTGGCACTAATTGTTTTCTCCCCCAGAGGGAAGCTCTTTGAGTTCGCCAATCCCAGC
>DAL3_Like_303
---ATGGTGAGGGGAAAAACCCAGATGAAGAGGATTGAGAACGCCACCAGCAGGCAGGTTACTTTTTCTAAGCGGCGGAACGGCCTGCTGAAGAAAGCTTACGAGCTCTCGGTGCTCTGCGATGCCGAAGTTGCACTTATTGTTTTCTCCCCCAGAGGGAAGCTCTATGAGTTCGCGAATCCCAGC
>DAL32_630
---ATGGTGAGAGGAAAAACCCAGTTGAAGAGGATCGAGAACGTGACCAGCAGGCAGGTTACCTTTTGCAAGCGCAGGAACGGGCTGCTGAAGAAAGCTTACGAGCTCTCAGTGCTCTGTGATGCCGAAGTGGCACTTATTGTTTTCTCCCCCAGAGGGAAGCTCTATGAGTTCGCCAATCCCAGC
>DAL19_Like_955
---ATGGTGAGGGGAAAAACCCAGATGAAGAGGATCGAGAACACGACCAGCAGGCAGGTTACGTTTTCTAAGCGCAGGAACGGGCTGCTGAAGAAAGCTTACGAACTGTCGGTACTCTGCGATGCTGAAGTGGCGCTTATTGTTTTCTCCCCCAGAGGGAAGCTCTATGAGTTCGCCAGTCCCAGT
>DAL31_(Picea)
---ATGGTGAGGGGAAAAACCCAGATGAAGAGGATCGAGAACACGACCAGCAGGCAGGTTACGTTTTCTAAGCGCAGGAACGGGCTGCTGAAGAAAGCTTACGAACTGTCGGTACTCTGCGATGCTGAAGTGGCGCTTATTGTTTTCTCCCCCAGAGGGAAGCTCTATGAGTTCGCCAGTCCCAGT
>DAL9_(Picea)
---ATGGTGAGGGGAAAGACTCAGATGAAAAGGATCGAGAACGCCACGAGCAGGCAGGTTACGTTTTCTAAGCGCAGGAATGGGCTGCTGAAGAAAGCTTACGAGCTCTCGGTGCTCTGCGATGCCGAAGTGGGGCTTATAGTTTTCTCTCCAAGAGGGAAGCTCTATGAATTCGCCAGTCCCAGC
>DAL35_(Picea)
---------------------------------------------------------------------------------------------------------------------------------GTGGGACTTATTGTTTTCTCCCCGAGAGGGAAGCTCTATGAATTCGGTAGTCCCAGC
>PrMADS8_(Pinus)
---ATGGTGAGGGGAAAGACCCAGATGAAAAGGATCGAGAACGACACGAGCAGGCAGGTTACGTTTTCTAAGCGCAGGAATGGGTTACTGAAGAAAGCTTATGAGCTCTCTGTGCTCTGCGATGCCGAAGTGGGACTTATAATTTTCTCACCAAGAGGGAAACTATATGAATTCGCCAGTCCCAGC
>DAL3_432
---ATGCTAAGGGGAGAGACCCAGATGAAGAGGATAGAGAAGACCACCAGCAGGCAGGTTACGTTTTGTAAGCGCAAAAATGGACTGCTGAAGAAAGCTTACGCGCTTTCCGTGCTCTGTGACGCCGAAGTTGCACTTATGATTTTCTCCCCTAGCGGGAAGCTCTATGAGTTCGCCAATCCCAGC
>DAL3_Like_966
---ATGGTGAGGGGAAAAACCCAGATAAAGAGGATCGAGAACACCACCAGCAGGCAGGTTACGTTTTGTAAGCGCAGAAATGGACTGCTGAAGAAAGCTTACGAGCTTTCGGTGCTCTGTGACGCCGAAGTTGGACTTATGATTTTCTCCCCTAGCGGGAAGCTCTATGAATTCGCCAATCCCAGC
>DAL4_(Picea)
---ATGGGCAGAGGAAAGACCCAGATGAAGAGGATTGAGAACACCAGCAGCAGGCAGGTTACGTTTTGCAAGCGCAGGAATGGATTGCTGAAGAAAGCTTATGAGCTGTCGGTACTCTGCGACGCCGAGTTGGGACTTATGGTTTTCTCTCCACGAGGGAAGCTTTACGAATTCGCCAGTCCCAGC
>DAL4_596
---ATGGGGAGAGGAAAGACCCAGATGAAGAGGATTGAGAACACCAGCAGCAGGCAGGTTACGTTTTGCAAGCGCAGGAATGGATTGCTGAAGAAAGCTTATGAGCTGTCGGTACTCTGCGACGCCGAGTTGGGACTTATGGTTTTCTCTCCACGAGGGAAGCTTTACGAATTCGCCAGTCCCAGC
>DAL34_(Picea)
---------AGAGGAAAGACCCAGATGAAGAGGATTGAGAACACCATAGGCAGGCTGGCTACGTCTACTAAGCGTAGGAATGGGTTGCTGAAAAAAGCTTACGAGCTCTCGGTGCTCTGCGATGCGGAAATTGGAATTATGATTTTCTCTCCAAGAGGGAAGCTCCATGAATTCGCCAGGCCCAGC
>DAL4_705
---ATGGTGAGAGGAAAGACGCAGATAAAGAGGATTGAGAACACCAGCAGCAAGCAGATTACGTTCTCCAAGCGCAGGAATGGATTGCTGAAGAAAGCTTTTGAGCTGTCGGTACTCTGCGACGCCGAATTGGGACTTGTGATTTTCTCTCAACGAGGGAAGCTTTACGAATTCGGCAGTCCCAGC
>DAL33_726
---ATGGTGAGGGGAAAGACCCAGTTGAAGAGAATCGAGAGCGCGACCAGCAGGCAGGTTACGCTCTCTAAGCGCCGGAACGGTCTGCTGAAGAAAGCTTACGAGCTCTCGGTGCTCTGTGATGCCGAAGTGGGACTTATTGTTTTCTCCCCCAGTGGGAAGCTCTACGAGTTCGCCAGTTCCAGC
>DAL33_(Picea)
---------------------------------------------ACCAGCAGGCAGGTTACGCTCTCTAAGCGCCGGAACGGTCTGCTGAAGAAAGCTTACGAGCTCTCGGTGCTCTGTGATGCCGAAGTGGGACTTATTGTTTTCTCCCCCAGTGGGAAGCTCTACGAGTTCGCCAGTTCCAGC
>DAL33_141
---ATGGTGAGGGGAAAGACCCAGATGAAGAGAATCGAGAACGCGACCAGCAGGCAGGTTACGCTTTCTAAGCGCCGGAATGGACTGCTGAAGAAAGCTTACGAGCTCTCGGTGCTCTGTGATGCCGAAGTGGGACTTATTGTTTTCTCCCCCAGTGGGAAGCTCTATGAGTTCGCCAGTTCCAGC
>PrMADS5_(Pinus)
---ATGGTGAGGGGAAAGACCCAGATGAAGAGAATCGAGAACGCGACCAGCAGGCAAGTTACGCTTTCAAAGCGCCGCAACGGGCTGCTGAAGAAAGCTTACGAGCTCTCGGTGCTCTGCGATGCTGAAGTGGGACTTATTGTTTTCTCCCCCAGTGGGAAGCTCTACGAGTTCGCCAGTACCAGC
>PrMADS6_(Pinus)
---ATGGCAAGGGGAAAGACACAAATGAGAAAGATCGAGAGCGCGACCAGCAGGCAGGTTACGTTTTCTAAGCGCAGAAATGGATTGCTGAAGAAAGCTTACGAGATGTCGGTGCTCTGCGATGCCCAACTGGGACTTATTGTTTTCTCCCCCAGAGGGAAGGTCTATGAATTCTCCAGTACCTGC
>PrMADS7_(Pinus)
---ATGGCAAGGGGAAAGACACAGATGAGAAAGATCGAGAGCGCGACCAGCAGGCAGGTTACGTTTTCTAAGCGCAGAAATGGATTGATGAAGAAAGCTTACGAGCTGTCGGTGCTCTGCGATGCCCAACTGGGACTGATTGTTTTCTCCCCCAGAGGGAAGGTCTATGAATTCTCCAGTACCTGC
>PrMADS4_(Pinus)
---ATGGGAAGGGGGAGGATTCGGTTGAGAAAGATAGAGAGCGCGACCAGCAGGCAGGTTACGTTTTCTAAGCGCAAAAATGGGTTGCTGAAGAAAGCTTACGAGCTGTCGGTGCTCTGCGATGTGGAACTGGGACTTATTGTTTTGTCCCCCAGAGGGAAGGTCCATGAATTCTCTAGTACCTGC
>DAL19_681
---ATGGTGAGAGGAAAGACCCAGATGAAGAAGATCGAGAACGTAACCAGCAGGCAGGTTACGTTTTCTAAGCGAAGGAATGGGTTGCTGAAGAAAGCTTACGAGCTCTCAGTGCTGTGCGATGCCGAAGTGGGACTTATTGTCTTCTCCCCAAGAGGGAAGGTCTATGAATTTTCACGTCCCTGT
>DAL19_Bbeta_(Picea)
---ATGGTGAGAGGAAAGACCCAGATGAAGAAGATCGAGAACGTAACCAGCAGGCAGGTTACGTTTTCTAAGCGAAGGAATGGGTTGCTGAAGAAAGCTTACGAGCTCTCAGTGCTGTGCGATGCCGAAGTGGGACTTATTGTCTTCTCCCCAAGAGGGAAGGTCTATGAATTTTCACGTCCCTGT
>DAL19_Balpha_(Picea)_
---ATGGTGAGAGGAAAGACCCAGATGAAGAAGATCGAGAACGTAACCAGCAGGCAGGTTACGTTTTCTAAGCGAAGGAATGGGTTGCTGAAGAAAGCTTACGAGCTCTCAGTGCTGTGCGATGCCGAAGTGGGACTTATTGTCTTCTCCCCAAGAGGGAAGGTCTATGAATTTTCACGTCCCTGT
>AGL14_(Arabidopsis)
---ATGGTGAGGGGAAAGACAGAGATGAAGAGGATAGAGAACGCAACGAGCAGGCAAGTGACTTTCTCAAAAAGAAGAAATGGACTTTTGAAGAAAGCTTTTGAATTATCAGTCCTTTGTGATGCTGAAGTTGCCCTAATCATCTTCTCTCCTAGAGGCAAACTCTATGAGTTCTCTAGCTCCTCC
>AGL19_(Arabidopsis)
---ATGGTGAGGGGCAAAACGGAGATGAAGAGGATAGAGAACGCAACAAGCAGGCAAGTGACGTTTTCGAAGAGAAGAAATGGACTCTTGAAGAAAGCCTTCGAATTATCGGTCCTTTGTGATGCTGAAGTTGCTTTGGTTATCTTCTCTCCAAGATCCAAACTCTATGAGTTCTCTAGCTCTAGT
>AGL20_(Arabidopsis)
---ATGGTGAGGGGCAAAACTCAGATGAAGAGAATAGAGAATGCAACAAGCAGACAAGTGACTTTCTCCAAAAGAAGGAATGGTTTGTTGAAGAAAGCCTTTGAGCTCTCAGTGCTTTGTGATGCTGAAGTTTCTCTTATCATCTTCTCTCCTAAAGGCAAACTTTATGAATTCGCCAGCTCCAAT
>LeTM3_(Lycopersicon)
---ATGGTTCGAGGTAAAACCCAGATGAGGCGTATAGAGAACGCCACAAGCAGACAAGTTACTTTCTCAAAGAGAAGAAATGGTTTGCTAAAAAAAGCTTTTGAGCTTTCTGTCTTATGTGATGCTGAAGTGGGATTGATTATATTTTCTCCAAGAGGAAAACTATATGAATTTGCTAGTTCAAGC
>AGL12_(Arabidopsis)
---ATGGCTCGTGGAAAGATTCAGCTTAAGAGGATTGAGAACCCGGTTCACAGACAAGTGACTTTTTGCAAGAGGAGAACTGGTCTTCTCAAGAAGGCTAAGGAGCTCTCTGTGCTCTGTGATGCCGAGATCGGTGTTGTGATCTTCTCTCCTCAGGGCAAGCTCTTTGAGCTCGCTACTAAAGGA
>LeTAGL12_(Lycopersicon)
---ATGGCTCGTGGTAAGGTTCAAATGAAGAGGATAGAGAATCCAGTTCATCGACAAGTCACTTTCTGCAAACGTCGAGCAGGCCTTCTTAAGAAGGCCAAAGAGCTCTCCGTGTTGTGTGATGCCGAAGTTGGTCTTTTCATTTTCTCCGCTCACGGAAAGCTCTATGAACTTGCTACTAAAGGA
>DAL5_(Picea)
------------------------------------------AGCGTGCATAGGCAGGTGACCTTCTGCAAGCGGCGAGGCGGTCTGATGAAGAAAGCCTACGAGCTTTCAGTGCTGTGCGATGCAGATGTGGCGCTCATTGTTTTCTCCGGCCGAGGAAAGCTCTACGAGCTTGGCACTAGCAAC
>DAL6_(Picea)
---------------------------AAGAGGATCGAAAATACAACCAACAGACAAGTCACTTTTTCTAAACGCAGAGGTGGCCTTCTCAAGAAAGCCCACGAGTTATCAGTCCTCTGTGATGCAGAACTTGGGCTGATTATTTTTTCGAGCACGGGCAAGCTCTTCGAGTATTCCAGCGCTTCT
>DAL22_(Picea)
---------------------------AAGAGGATCGAAAATACAACTAACAGACAAGTCACTTTTTCTAAACGCAGGGGTGGCCTTCTCAAGAAAGCCCGCGAGTTATCAGTCCTCTGTGATGTAGAACTGGCGCTGATTATTTTTTCAAGCACCGGCAAGCTCTTCGAGTATTCCAGCGCTTCT
>DAL23_(Picea)
---------------------------AAGAGGATCGAAAACACTACCAATAGACAGGTAACCTTTTCCAAACGTAGGAGTGGCCTTCTGAAGAAAGCCCACGAGCTATCTGTACTATGCGATGCAGAACTCGGGCTTATCATTTTTTCAAGCACGGGCAAGCTATTCGAGTACGCAACAGCTACT
>AP3_(Arabidopsis)
---ATGGCGAGAGGGAAGATCCAGATCAAGAGGATAGAGAACCAGACAAACAGACAAGTGACGTATTCAAAGAGAAGAAATGGTTTATTCAAGAAAGCACATGAGCTCACGGTTTTGTGTGATGCTAGGGTTTCGATTATCATGTTCTCTAGCTCCAACAAGCTTCATGAGTATATCAGCCCTAAC
>LeAP3_(Lycopersicon)
------------------------------------------------------------------------------AATGGGCTATTCAAGAAGGCTAATGAACTTACTGTTCTTTGTGATGCTAAAGTTTCAATTGTTATGATTTCTAGTACTGGAAAACTTCATGAGTTTATAAGTCCCTCT
>LeTM6_(Lycopersicon)
------------GGAAAAATTGAGATCAAGAAGATTGAAAACTCGACAAACAGGCAGGTCACTTACTCCAAGAGAAGAAACGGTATTTTCAAGAAACGTAAAGAACTTACTGTTCTTTGTGACGCTAAGATCTCTCTCATCATGCTATCAAGCACCAGGAAGTATCATGAGTACACAAGCCCAAAC
>PI_(Arabidopsis)
---ATGGGTAGAGGAAAGATCGAGATAAAGAGGATAGAGAACGCAAACAACAGAGTGGTGACGTTCTCAAAGAGGAGGAATGGATTGGTGAAGAAGGCTAAAGAGATCACAGTTCTTTGTGATGCAAAAGTTGCCCTCATAATCTTTGCAAGTAATGGTAAGATGATTGATTACTGTTGTCCTTCC
>DAL19_37
---ATGGTGACGGGCAAGACGCAGACGAAAAGGATTAAGAACGCAACCAGAAGGCAGGTTACGTTTTCTAAACGCAAGATCGCGCTGCGGAAGAAATCTTACGAGCTCTCGGTGGTATGCGATGCCGAAGTGGGAATTATT---TGGCGCCGCAGAGGGAACCTCAGTCCCAGT------------
>DAL33_162
ATGGTGAGGAAAAAAGACCAAGATGTAGAAGATGGAGAGAACGACTCGGGGACAGGTTACGTTTTCTCGTTGGAAAGGGTTGGT------GAAGAAATCTTTCTTAGTGATCTGGGATGCCGAAGTGGGACTTGCTATTTTCCG---CCGAGGAGAGAAGCTCTACGAAGTATCCAGAGTATCTGC
